# Supplementary material for: Individual C. elegans neurons display differential sensitivity to smn-1 silencing
Source: Life Sci Alliance. 2026 Jul 13;9(9):e202603647. doi: 10.26508/lsa.202603647 (PMC13365247; doi:10.26508/lsa.202603647)
Supplement: Supplementary file 1 [file LSA-2026-03647_SdataF1.1.xlsx]

## Sheet: end L4 RNAi
DUD 2205	folder	worm number		VD/DD neuron count	DD neuron count	VD neuron count			DD 1	DD 2	DD 3	DD 4	DD 5	DD 6		DD 1	DD 2	DD 3	DD 4	DD 5	DD 6		VDs
1	DUD2205_1_1_3	1		10	3	7				29719.434	14000.170	21711.906					39189.661	51493.931	44908.638				46773.758	50975	49274		28283			40761		43452	44678
2	DUD2205_1_1_3	2		9	1	8					28523							46844					50442.825			45700	39977		48590.895	53553.874	49696.082	51831.929	41048.405
3	DUD2205_1_1_3	3		8	2	6				31490	29676						53971	45898					50246			54077	36508	35293				48593	46658
4	DUD2205_1_1_3	4		11	4	7				22018.896	22753.009	13303.113	9487.397				43042.816	46313.868	57903.919	59846.316			25016; 39294	59783					49388	46806	46066
5	DUD2205_1_1_3	5		8	3	5			32793.049		23242.696	18495.647				13865.409		49512.529	49797.947					46150			46171			50966	47539	51869
6	DUD2205_1_1_3	7		9	3	6				36246.059	24665.270	28573.306					54612.881	53495.118	49675.944						37991		46028		50496.465	49335.332	47063.662	53759.355
7	DUD2205_1_1_3	8		10	3	7			28480.372	22085.831	18942.579					53419.336	47330.643	48228.331					43549	46509				40171.235	47236.508	45456.442	41771.054		52240.947
8	DUD2205_1_1_3	9		10	2	8				36230.042	13563.863						51673.020	53663.448					46959.786	57197.345	44351.068	43577.695	42349.961			41725.147	45796.228		43772.189
9	DUD2205_1_1_3	10		7	3	4			40915.610	31494.799	16518.339					53072.855	46419.543	50492.133						45093.187	44666.302			47215.485	50185.678
10	DUD2205_1_1_3	11		12	3	9			20961.031	39792.173	22304.335						22522.522	49968.549					58840.357	52648.406	51624.558	37190.676	50598.264	43849.462	43676.441	50088.815	49941.940
11	DUD2205_1_1_3	12		9	4	5			30307.421	24470.100	21261.177	16284.222				55048.073	47629.529	54497.369	49196.871				54602.337		50431.098	50872.946	49361.795	42701.276
12	DUD2205_1_1_3	13		8	4	4				31344.116	25968.692	19615.778	12817.082				46622.204	51669.610	53585.181	53571.173			40937.684		47265.688	47931.894						52035.854
13	DUD2205_1_1_3	14		9	5	4			46809.414	40701.081	29540.882	24563.819		7105.381		48436.893	43668.798	46120.632	63913.448		53690.337					48475.218			55862.562	50660.282	42443.184
14	DUD2205_1_1_3	15		14	4	10			46940.805	40210.018	25790.172	30873.022				52133.444	47906.541	55508.131	43516.222					46561.202	42757.115	47971.442	45863.140	54592.359	49140.989	50321.259	48382.186	45340.274	52671.080
15	DUD2205_1_1_3	17		14	5	9			23078.441	10004.209	14830.851	12694.761	14571.465			52660.248	49201.146	48441.461	54334.113	47402.769			48708.962	37829.360	27704.543	41693.029	44581.054	48241.535	59329.033	50198.359		48460.302
16	DUD2205_1_1_3	18		11	4	7			48951.960	34516.160	41715.921	21841.168				no red	53370.035	43109.353	52683.865				54163.594	58738.975	52802.730	55219.207		53852.223		54218.347	53107.984
17	DUD2205_1_1_3	19		14	4	10			36689.959	42422.895	30575.311	23134.733				54361.674	57492.111	45910.646	50184.946				52957.621	54111.383		45797.709	36424.876	47685.158	55606.829	38516.732	51516.754	46007.562	47192.748
18	DUD2205_1_1_3	20		10	4	6				29903.183	20154.013	1394.584		1726.363			49762.306	48817.450	54526.901		40515.842		49262.544	46669.463	34765.728	45470.467	51329.372				56043.054
19	DUD2205_1_1_3	21		11	3	8				25493.837	12108.047	10447.846					55014.557	48879.084	60158.995				46888.669	51611.965			57692.186	48819.710	47579.062	47018.311	53465.385	48028.791
20	DUD2205_1_1_3	22		6	1	5					21994.874							50925.805					53972.484		45825.165				51037.013	55760.946	53363.545
21	DUD2205_1_1_3	23		16	6	10			2301.693	27305.960	21341.706	8965.750	11087.945	2638.929		56590.966	51425.209	51068.836		56709.253	50688.382		51551.845	45582.982	48259.814	39120.110	45720.490	36685.785	47811.110	55662.389	50608.502	43174.757
22	DUD2205_1_1_3	24		10	2	8				18042.663	10873.225						48247.669	50299.946					51371.748	32739.556	32532.584			39905.188	48622.047	41691.306	54680.075		50951.521
23	DUD2205_1_1_3	25		12	5	7			29369.224	23867.652	12312.276	16074.275		2326.232		54184.447	38569.885	44035.681	59279.878		44621.450		47726.221		42425.899	39443.248	42284.948		53336.669		48742.514	45758.473
24	DUD2205_1_1_3	26		8	3	5			4795.565	6904.407	33105.505					56925.308	46374.439	48556.418					46090.161		45503.559		37009.030	50871.446		42995.129
25	DUD2205_1_1_3	27		11	2	9				36799.377	26337.171						39962.554	50565.700					40390.822		49940.880	41818.887	51401.428	48005.534	52325.684	54466.520	49541.858	47678.103
26	DUD2205_1_1_3	28		12	3	9				33228.585	18827.938	22895.628					50516.051	46042.878	48441.434					31946.774	48290.261	50056.150	40690.327	46096.927	51062.976	47977.839	46559.724	46704.745
27	DUD2205_1_1_3	29		6	4	2				23309.658	20393.888	10964.688	7639.514				58816.948	50785.107	39602.333	45460.231								34431.244				44002.299
28	DUD2205_1_1_3	30		10	4	6				36399.982	25713.455	22124.945	7571.435				44163.343	48909.107	59308.693	56757.413				47716.520		44295.146			49893.351	55590.880	54109.111		45725.126	DD4 and VD8 VERY CLOOSE; DD5 and VD 10 very close
29	DUD2205_1_1_3	31		11	4	7				26267.569	13997.293	23877.831		2454.575			49289.948	55658.313	43994.223		43103.228		50799.772;42516.417	53538.308		43676.865			51683.872	50104.321	42063.680
30	DUD2205_1_1_3	32		5	3	2				26562.066	14362.430	10396.035					42009.718	39825.665	45802.362				52976.281							34780.920
31	DUD2205_1_1_3	33		11	3	8			41367.065		15602.771	13453.014				33747.751		43828.776	63175.552				46079.817	46039.634	38637.076	48807.032	19557.092		53318.815	45970.891	43095.530	48921.964
32	DUD2205_1_1_3	34		8	1	7					15853.269												45267.287			43276.722	44676.506	44256.422	48195.908	47920.738		42954.399
33	DUD2205_1_1_3	35		8	1	7					33010.227							13954.239					50438.660	36423.237		39037.824	41567.981		37947.987	40745.261		39167.666
34	DUD2205_1_1_3	36		9	3	6				21389.886	18748.949	25571.231					46226.025	36584.862	46752.725				53408.081	49848.254			44755.553	47220.825	61758.692	48874.927		46607.890
35	DUD2205_1_1_3	38	LEFT	4	3	1			33636.136	30242.925		14296.317				50871.411	56418.741	51967.139													46834.397
36	DUD2205_1_1_3	39		12	3	9					19673.877	7089.884		1794.972				50508.683	34911.308		49455.006		51503.663	48673.746	49253.686	38643.941	50245.580	53449.359		55403.820	48405.870	50704.006
37	DUD2205_1_1_3	40		14	3	11				24364.022	13090.132			1843.155			36053.749				51624.295		43420.675	17881.989	34204.655	18744.286	52645.357	50275.145		45873.186	48340.008	50818.791	47106.565
38	DUD2205_1_1_3	41		8	2	6				19094.233	13708.196						48773.081	38668.232					53033.240		42489.433				37648.767	47474.835	45525.424	48998.759
39	DUD2205_1_1_3	42		7	1	6				5155.701													51823.199			48657.698		44165.824	54349.401	48760.751		48828.684	46543.744
40	DUD2205_1_1_3	43		9	4	5			8597.123		23446.624	22315.730		9565.220				50223.411	54310.259		60018.101					55094.989	45257.717	47382.514	49562.187				55956.417

## Sheet: end L4 Control
DUD 2204	folder	worm number		VD/DD neuron count	DD neuron count	VD neuron count			DD 1	DD 2	DD 3	DD 4	DD 5	DD 6		DD 1	DD 2	DD 3	DD 4	DD 5	DD 6		VDs
1	DUD2204_1_1_1	1		15	6	9			37869.230	33486.750	15620.228	15030.483	12791.805	17339.070		44355.187	47032.211	48550.009	51910.254	56649.184	52340.821		52554		37163	34602	33625	46367		50400	58340	49940	45892
2	DUD2204_1_1_1	2		16	6	10			36221.219	32580.771	30552.635	14143.828	8451.466	7617.983		50258.585	56278.044	52025.502	56979.488	50563.063	56291.623		48605.873	47226.311	43836.080	43298.924	43724.169	41110.295	47060.373	46349.532	49613.037	47408.599
3	DUD2204_1_1_1	3		17	6	11			20744.553	20019.271	24273.738	19708.078	9443.241	4911.865		51989.219	47305.984	57138.630	53942.461	56736.196	55624.204		53505.403	46587.960	46111.562	53193.410	52960.426	48780.162	55215.047	58161.711	50885.271	50753.859	57992.345
4	DUD2204_1_1_1	4		17	6	11			27408.819	28893.279	16055.351	17645.002	10085.537	4691.880		51947.211	53395.190	45839.385	54529.589	56264.829	53349.572		51274.255	50446.104	44919.551	46701.618	42567.842	42471.402	49317.866	47128.336	54940.049	49891.334	50428.917
5	DUD2204_1_1_1	5		17	6	11			28089.007	24064.944	13449.856	14788.423	6954.547	6391.836		45421.988	42547.875	54184.188	49379.625	59020.821	51072.399		44087.948	42236.468	41021.921	21040.574	38538.926	38840.803	52457.594	48103.401	49495.175	42462.940	49595.052
6	DUD2204_1_1_1	6		16	6	10			31023.177	23918.493	27628.398	16334.322	4100.657	5863.633		51751.644	50776.383	59644.886	45389.049	56678.794	54072.778		49936.615	46144.258	49579.007	50190.217	48349.549	46311.790		51879.881	58306.647	48765.702	54915.332
7	DUD2204_1_1_1	7		17	6	11			20091.883	27899.735	23546.764	8289.173	6326.162	7479.203		56332.302	49871.778	56817.688	60883.901	57232.796	53711.316		46396.747	39428.045	48131.799	44373.587	48116.047	46559.428	49297.935	44997.354	51318.040	51562.366	51003.251
8	DUD2204_1_1_1	8	LEFT	17	6	11			36286.169	23621.818	16366.508	7906.956	3673.505	2498.255		54701.122	59548.746	60732.717	56734.361	64594.378	60272.399		57869.690	57693.464	57417.397	48993.162	57084.020	54621.605	43704.431	56512.072	64839.126	54843.975	57368.913
9	DUD2204_1_1_1	9	LEFT	14	6	8			29293.512	19388.167	22578.356	9635.674	3225.589	2640.898		50137.153	55317.222	53972.868	52131.357	57488.379	49681.260			47100.829	24456.758	36996.760	48756.927	39279.069	42986.303	23884.673		22007.677		probabluy not L4 because VD not fully deveopped
10	DUD2204_1_1_1	9	RIGHT	17	6	11			22313.192	26108.317	31541.306	12544.753	4257.923	2875.279		47707.492	48300.940	47683.887	52759.170	54484.525	55456.307		44062.022	45735.543	41751.780	46158.991	52523.442	45698.436	46169.547	49284.072	54349.004	52014.814	46260.568
11	DUD2204_1_1_1	10		16	6	10			48123.550	39811.538	15987.854	16449.944	6312.695	3541.931		46864.014	55869.967	46136.873	60695.580	59578.388	54772.773		53203.842	51395.587	42299.716	38429.580	HIDDEN	43705.323	52197.833	43665.362	51879.288	50944.116	59946.057
12	DUD2204_1_1_1	11		17	6	11			32888.000	28872.839	24296.327	12366.020	5274.720	2804.647		56513.647	50559.278	56285.831	55340.306	55705.599	53857.861		49207.813	51509.022	46327.099	42322.327	57148.707	46621.421	48129.366	44963.290	44052.955	48063.424	53904.086
13	DUD2204_1_1_1	12		17	6	11			22041.607	19949.772	14177.341	13927.998	5222.495	2086.266		46061.618	49685.808	43395.923	50335.012	59283.606	46463.208		42571.493	52249.034	14821.685	20526.738	47258.017	49702.973	59587.186	53663.408	48349.935	51094.305	54578.007	VD4 and VD5 very smalll: look at the axons
14	DUD2204_1_1_1	13		17	6	11			39766.958	25688.326	12630.827	14100.762	12793.250	3153.011		10197.783	39710.517	36343.609	57864.729	56724.954	55873.801		6732.240	43030.943	38770.264	26984.239	13884.019	24266.861	62819.450	48577.238	44714.378	48381.388	49062.000	VD1 &VD2 IS VERY SMALL, INCREASE INTESITY
15	DUD2204_1_1_1	14		17	6	11			23753.662	43030.948	30223.118	21124.636	5481.398	8757.589		50700.255	50929.250	45082.207	54978.582	59507.264	58535.225		45795.852	57087.870	44028.797	39927.426	47725.182	52051.925	49275.175	52016.427	48834.722	52656.971	54067.605
16	DUD2204_1_1_1	15		16	6	10			27221.375	23464.336	26897.523	13422.725	4926.492	8550.681		57824.068	63334.075	50217.097	58141.671	60140.749	59107.099		47448.240	59861.477		49528.781	45658.943	53596.533	59493.932	56751.325	57469.102	46069.420	49547.168	DD5 DOWN, VD10 UP
17	DUD2204_1_1_1	16		17	6	11			34663.359	23763.095	13610.708	19428.428	9287.925	4917.448		52900.525	50528.625	50251.758	57342.320	60239.329	56560.323		61965.538	48716.725	49012.085	37140.904	46651.481	45165.582	43401.960	50669.407	54776.961	49879.757	50922.391	DD5 and VD10 very close : look at the axons
18	DUD2204_1_1_1	17		16	6	10			35481.556	22583.074	14188.304	15079.773	7137.264	2363.628		56742.184	56233.775	49951.624	57240.420	58331.375	55151.596		52911.506	47441.042	41436.258	46488.116	42674.495	52261.589	40986.623	46827.775	45326.533	49748.902		DD4 and VD8 very close: look at the axons
19	DUD2204_1_1_1	18		16	6	10			21767.500	23916.481	19522.447	17356.754	5692.392	3144.587		46270.014	57350.556	54947.624	53764.256	61703.530	55062.085			50412.311	43293.765	40754.422	46072.356	41152.565	51880.383	51447.348	48254.125	50664.821	44418.092	DD3 and VD6 very close : look at the axons
20	DUD2204_1_1_1	19		16	6	10			29576.303	24296.171	19908.629	16231.691	4694.849	3523.158		54781.876	51294.728	52561.564	55960.305	61877.345	53574.671		51137.062	45123.313		40633.932	50411.988	46830.610	53135.176	49003.378	54515.088	55888.338	47512.856	DD3 and VD6 very close : look at the axons
