# Supplementary material for: Individual C. elegans neurons display differential sensitivity to smn-1 silencing
Source: Life Sci Alliance. 2026 Jul 13;9(9):e202603647. doi: 10.26508/lsa.202603647 (PMC13365247; doi:10.26508/lsa.202603647)
Supplement: Supplementary file 2 [file LSA-2026-03647_SdataF1.2.xlsx]

## Sheet: L1 Control
DUD 2204	worm number		DD neuron count		DD
					DD1	DD2	DD3	DD4	DD5	DD6
1	1		6		1	1	1	1	1	1
2	2		6		1	1	1	1	1	1 red
3	3		6		1	1	1	1	1	1
4	4		6		1	1	1	1	1	1
5	5		6		1	1	1	1	1	1
6	6		6		1	1	1	1	1	1
7	7		6		1	1	1	1	1	1
8	8		6		1	1	1	1	1	1
9	9		6		1	1	1	1	1	1 red
10	10		6		1	1	1	1	1	1
11	11		6		1	1	1	1	1	1
12	12		6		1	1	1	1	1	1
13	13		6		1	1	1	1	1	1
14	14		6		1	1	1	1	1	1
15	15		6		1	1	1	1	1	1
16	16		6		1	1	1	1	1	1
17	18		6		1	1	1	1	1	1
18	22		6		1	1	1	1	1	1 red
19	23		6		1	1	1	1	1	1 red
20	24		6		1	1	1	1	1	1

## Sheet: L1 RNAi
					DD
DUD 2205	worm number		DD neuron count		DD1	DD2	DD3	DD4	DD5	DD6
1	2		4			1 green	1 green		1 green	1 green
2	4		4		1 green		1	1 green	1 green
3	5		6		1	1	1	1	1 green	1 green
4	6		0
5	7 left		4		1 green	1 green	1	1 green																		DD1				DD2				DD3				DD4				DD5				DD6
6	8 right		4			1	1	1		1															#REF!	16	#REF!	#REF!	#REF!	30	#REF!	#REF!	#REF!	33	#REF!	#REF!	#REF!	22	#REF!	#REF!	#REF!	7	#REF!	#REF!	#REF!	6	#REF!
7	9 left		5		1 green	1 green	1		1 green	1 green
8	10 right		3		1 green		1			1															#REF!	#REF!			#REF!	#REF!				#REF!				#REF!				#REF!				#REF!
9	11		5		1 green	1	1 green		1 green	1 green
10	12		5		1 green		1	1	1 green	1 green
11	13 left		4		1 green		1 green		1 green	1 green
12	13 right		6		1	1	1	1 green	1 green	1 green
13	5		4		1 green	1	1 green			1 green
14	14		3			1	1 green			1 green
15	15		6		1	1	1	1	1	1 green
16	16		3		1	1 green	1
17	17		1				1 green
18	19		3				1	1	1 green
19	20		4		1 green	1	1	1
20	21		2				1 green	1
21	22		3				1		1 green	1 green
22	23		5		1 green	1	1 green	1		1 green
23	24		5			1	1	1 green	1	1 green
24	25		4		1	1	1	1
25	27		5			1	1	1	1 green	1 green
26	28		6		1	1	1	1 green	1 green	1 green
27	29		5		1	1 green	1	1 green	1 green
28	30		4			1 green	1	1		1 green
29	31		5		1 green	1	1	1	1
30	32		3		1 green		1	1 green
31	50		3			1	1	1 green
32	1		6		1	1	1	1	1	1
33	2		4			1	1	1 green	1 green
34	3		3			1		1	1 green
35	4		5		1	1	1	1		1
36	6		3		1 green		1 green	1
37	7		3			1		1	1 green
38	8		3		1	1	1
39	9		5			1	1	1 green	1	1
40	10		4			1	1		1	1 green
41	11		4		1	1	1			1 green
42	12		2			1	1
43	13		5			1	1 green	1	1 green	1
44	14		6		1	1	1 green	1	1 green	1 green
45	15		1		1
46	16		5		1	1	1	1		1 green
47	17		5		1	1	1	1	1
48	10		6		1	1	1	1	1 green	1 green
49	1		1			1
50	2		3			1	1	1
51	3		4		1	1	1	1 green
52	4		3			1	1	1
53	5		1				1
54	6		4			1 green	1	1	1 green
55	7		4		1	1 green	1	1
56	8		1				1
57	9		1					1
58	10		4			1	1	1	1 green
59	11		1				1
60	12		2			1 green	1
61	13		4			1	1	1	1 green
62	14		2		1		1 green
63	15		0
64	16		2				1		1 green
65	17		3		1	1	1
66	18		1				1 green
67	19		2			1	1
68	20		4			1	1 green	1	1
69	21		2			1	1
70	23		0
71	24		4		1	1	1	1 green
72	25		2		1		1
73	26		2				1	1
74	27		2				1		1
75	28		2			1 green	1 green
76	29		2			1	1
77	30		3			1	1 green	1
78	31		1				1 green
79	32		1				1 green
80	33		2			1	1 green

## Sheet: L2_L3 Control
DUD 2204	worm number		VD/DD neuron count	DD neuron count	VD neuron count		DD
							DD1	DD2	DD3	DD4	DD5	DD6
1	LEFT1		16	6	10		1	1	1	1	1	1
2	2 RIGHT		16	6	10		1	1	1	1	1	1
3	3		15	6	9		1	1	1	1	1	1
4	4		17	5	12		1	1	1	1	1	0
5	5		17	6	11		1	1	1	1	1	1
6	6		18	6	12		1	1	1	1	1	1
7	7		16	5	11		1	1	1	1	1 red	0
8	8		17	5	12		1	1	1	1	1	0
9	9		15	5	10		1	1	1	1	1	0
10	10		17	6	11		1	1	1	1	1	1
11	11		16	5	11		1	1	1	1	1	0
12	12		17	6	11		1	1	1	1	1	1
13	13		17	6	11		1	1	1	1	1	1
14	14		15	6	9		1	1	1	1	1	1
15	15		16	6	10		1	1	1	1	1	1
16	16		18	6	12		1	1	1	1	1	1
17	17		17	6	11		1	1	1	1	1	1
18	18		14	6	8		1	1	1	1	1	1
19	19		16	6	10		1	1	1	1	1	1
20	20		17	5	12		1	1	1	1	1

## Sheet: L2-L3 RNAi
							DD
DUD 2205	worm number		VD/DD neuron count	DD neuron count	VD neuron count		DD1	DD2	DD3	DD4	DD5	DD6
1	1		10	5	5		1	1	1	1	1	0
2	2		8	2	6		1 green	0	1 green	0	0	0
3	3		14	6	8		1	1	1	1	1	1
4	4		8	4	4		1	1	1	0	0	1 green
5	5		7	3	4		0	1	1	1	0	0
6	6		9	4	5		0	1	1	1	0	1
7	7		7	3	4		1	0	1	0	1	0
8	8		10	2	8		0	1	1	0	0	0
9	9		4	0	4		0	0	0	0	0	0
10	11		10	5	5		1	1	1	1	0	1
11	12		8	4	4		1	1 green	1		1
12	13		10	5	4		1	1	1	1	0	0
13	14		10	4	6		1	1 green	1	1 green	0	0
14	15		8	2	6		0	0	1	1	0	0
15	16		3	1	2		0	1 green	1	0	0	0
16	17		5	1	4		0	0	1	0	0	0
17	18		6	1	5		0	1 green	0	0	0	0
18	19		5	2	3		0	1	1	0	0	0
19	21		11	5	6		1 green	1	1	1	1	0
20	22		10	3	7		0	1 green	1	1	0	0
21	23		8	4	4		0	1	1	1	1	0
22	24		8	5	3		1 green	1	1	0	1	1
23	25		5	4	1			1	1	1 green	1
24	26		3	2	1				1 green	1 green
25	27		6	2	4		0	0	1	1	0	0
26	28		6	3	3			1	1	1
27	29		8	2	6		0	1	1	0	0	0
28	30		8	3	5		0	1 green	1 green	1	0	0
29	31		6	1	5		0	1	0	0	0	0
30	32		6	2	4		1	0	1		0	0
31	33		3	1	2		0	0	1	0	0	0
32	34		12	5	7		1	1	1	1	1	0
33	35		7	3	4		0	1 green	1	0	0	1
34	36		7	3	4		0	1	1	0	0	1
35	37		12	3	9		0	1	0	1	1	0
36	38		5	2	3		1	0	1	0	0	0
37	39		4	2	2		1	0	1	0	0	0
38	40		9	4	5		1	1	1	1	0	0
39	41		6	3	3		1 green	1 green	0	0	1	0
40	42		10	6	4		1	1	1	1	1	1 green
41	1		7	4	3		1	1	1	1 green	0	0
42	2		5	2	3		0	1	1	0	0	0
43	3		7	2	5		1 green	0	1	0	0	0
44	4		10	5	5		1 green	1	1	1	1	0
45	5		8	1	7		0	1 green	0	0	0	0
46	6		4	2	2		0	1	1 green	0	0
47	7		4	4	0		1 green	1 green	1	0	0	1 green
48	8		5	4	1		1	1	1	1	0	0
49	9		6	2	4		0	0	1	1	0	0
50	10		7	2	5		0	1	1	0	0	0
51	11		6	3	3		0	0	1	1 green	1 green	0
52	12		8	5	3		1	0	1	1	0	1 green
53	13		7	2	5		0	1	0	1	0	0
54	14		12	4	8		1	1	1	1	0	0
55	15		12	5	7		1	1 green	1 green	0	1	1
56	16		7	3	4		1 green	1	1 green	0	0	0
57	17		9	4	5		1	1	1	1	0	0
58	18		5	4	1		0	1 green	1	1	0	1 green
59	19		9	5	4		1 green	1 green	1	1	0	1
60	20		10	4	6		1	1 green	1 green	0	0	1 green
61	21		10	4	6		1	1	1	1	0	0
62	22		3	1	2		0	1	0	0	0	0
63	24		9	5	4		1 green	1	1	1	1	0
64	25		9	2	7		0	1	1	0	0	0
65	26		13	5	8		0	1	1	1	1	1
66	27		6	4	2		1	1	1	1 green	0	0
67	28		4	2	2				1	1
68	31		10	4	6		1 green	1 green	1	0	1	0
69	32		7	5	2		1	1	1 green	1	0	1
70	33		5	3	2		0	1	1	1 green	0	0
71	HEAD LEFT 34		6	2	4		1	0	1	0	0	0
72	36		9	2	7		0	1	1 green	0	0	0
73	37		6	0	6		0	0	0	0	0	0
74	38		8	3	5			1	1	1	0	0
75	39		9	3	6		0	1	1	1	0	0
76	40		10	2	8		0	1	1 green	0	0	0
77	41		10	3	7		0	1	1	1	0	0
78	42		7	2	5		1	0	1	0	0	0
79	43		9	2	7		1	0	1 green	0	0	0
80	46		5	3	2		0	1	1	1 green	0	0

## Sheet: END L4 Control
DUD 2204	folder	worm number		VD/DD neuron count	DD neuron count	VD neuron count		DD
								DD1	DD2	DD3	DD4	DD5	DD6
1	DUD2204_1_1_1	1		15	6	9		1	1	1	1	1	1
2	DUD2204_1_1_1	2		16	6	10		1	1	1	1	1	1
3	DUD2204_1_1_1	3		17	6	11		1	1	1	1	1	1
4	DUD2204_1_1_1	4		17	6	11		1	1	1	1	1	1
5	DUD2204_1_1_1	5		17	6	11		1	1	1	1	1	1
6	DUD2204_1_1_1	6		16	6	10		1	1	1	1	1	1
7	DUD2204_1_1_1	7		17	6	11		1	1	1	1	1	1
8	DUD2204_1_1_1	8	LEFT	17	6	11		1	1	1	1	1	1
9	DUD2204_1_1_1	9	LEFT	14	6	8		1	1	1	1	1	1
10	DUD2204_1_1_1	9	RIGHT	17	6	11		1	1	1	1	1	1
11	DUD2204_1_1_1	10		16	6	10		1	1	1	1	1	1
12	DUD2204_1_1_1	11		17	6	11		1	1	1	1	1	1
13	DUD2204_1_1_1	12		17	6	11		1	1	1	1	1	1
14	DUD2204_1_1_1	13		17	6	11		1	1	1	1	1	1
15	DUD2204_1_1_1	14		17	6	11		1	1	1	1	1	1
16	DUD2204_1_1_1	15		16	6	10		1	1	1	1	1	1	NO VD3
17	DUD2204_1_1_1	16		17	6	11		1	1	1	1	1	1
18	DUD2204_1_1_1	17		17	6	11		1	1	1	1	1	1	DD6 with VD 12 very close and attached
19	DUD2204_1_1_1	18		16	6	10		1	1	1	1	1	1	NO VD1 OR 1
20	DUD2204_1_1_1	19		16	6	10		1	1	1	1	1	1	no VD4

## Sheet: end L4 RNAi
DUD 2205	folder	worm number		VD/DD neuron count	DD neuron count	VD neuron count		DD
								DD1	DD2	DD3	DD4	DD5	DD6
1	DUD2205_1_1_3	1		10	3	7			1	1	1
2	DUD2205_1_1_3	2		9	1	8				1
3	DUD2205_1_1_3	3		8	2	6			1	1
4	DUD2205_1_1_3	4		11	4	7			1	1	1	1
5	DUD2205_1_1_3	5		8	3	5		1		1	1
6	DUD2205_1_1_3	7		9	3	6			1	1	1
7	DUD2205_1_1_3	8		10	3	7		1	1	1
8	DUD2205_1_1_3	9		10	2	8			1	1
9	DUD2205_1_1_3	10		7	3	4		1	1	1
10	DUD2205_1_1_3	11		12	3	9		1 green	1	1
11	DUD2205_1_1_3	12		9	4	5		1	1	1	1
12	DUD2205_1_1_3	13		8	4	4			1	1	1	1
13	DUD2205_1_1_3	14		9	5	4		1	1	1	1		1
14	DUD2205_1_1_3	15		14	4	10		1	1	1	1
15	DUD2205_1_1_3	17		14	5	9		1	1	1	1	1
16	DUD2205_1_1_3	18		11	4	7		1 green	1	1	1
17	DUD2205_1_1_3	19		14	4	10		1	1	1	1
18	DUD2205_1_1_3	20		10	4	6			1	1	1		1
19	DUD2205_1_1_3	21		11	3	8			1	1	1
20	DUD2205_1_1_3	22		6	1	5				1
21	DUD2205_1_1_3	23		16	6	10		1	1	1	1 GREEN	1	1
22	DUD2205_1_1_3	24		10	2	8			1	1
23	DUD2205_1_1_3	25		12	5	7		1	1	1	1		1
24	DUD2205_1_1_3	26		8	3	5		1	1	1
25	DUD2205_1_1_3	27		12	2	10			1	1
26	DUD2205_1_1_3	28		12	3	9			1	1	1
27	DUD2205_1_1_3	29		6	4	2			1	1	1	1
28	DUD2205_1_1_3	30		10	4	6			1	1	1	1
29	DUD2205_1_1_3	31		11	4	7			1	1	1		1
30	DUD2205_1_1_3	32		5	3	2			1	1	1
31	DUD2205_1_1_3	33		11	3	8		1		1	1
32	DUD2205_1_1_3	34		8	1	7				1 GREEEN
33	DUD2205_1_1_3	35		8	1	7				1 GREEEN
34	DUD2205_1_1_3	36		9	3	6			1	1	1
35	DUD2205_1_1_3	37		1	0	1
36	DUD2205_1_1_3	38	LEFT	4	3	1		1	1		1
37	DUD2205_1_1_3	38	RIGHT	6	2	4			1	1 GREEN
38	DUD2205_1_1_3	39		12	3	9				1	1		1
39	DUD2205_1_1_3	40		14	3	11			1	1 GREEN			1
40	DUD2205_1_1_3	41		8	2	6			1	1
41	DUD2205_1_1_3	42		7	1	6			1 green
42	DUD2205_1_1_3	43		9	4	5		1 GREEN		1	1		1
43	DUD2205_1_1_3	44		12	3	9			1	1 GREEN	1
44	DUD2205_1_1_3	46		5	2	3		1		1
45	DUD2205_1_1_3	47		8	4	4		1		1	1	1
46	DUD2205_1_1_3	48		10	1	9		1
47	DUD2205_1_1_4	1		7	1	6		1
48	DUD2205_1_1_4	2		5	2	3			1	1
49	DUD2205_1_1_4	3		8	3	5			1	1	1
50	DUD2205_1_1_4	4		8	2	6		1			1
51	DUD2205_1_1_4	5		7	2	5			1	1
52	DUD2205_1_1_4	6		7	3	4			1	1 GREEN	1
53	DUD2205_1_1_4	7		9	3	6		1	1	1
54	DUD2205_1_1_4	8		10	0	10
55	DUD2205_1_1_4	9		13	5	8		1	1	1	1		1
56	DUD2205_1_1_4	10		11	4	7		1	1	1 green	1 GREEN
57	DUD2205_1_1_4	11		11	4	7		1	1	1	1
58	DUD2205_1_1_4	12		8	3	5		1	1		1
59	DUD2205_1_1_4	13		9	5	4		1	1	1	1	1
60	DUD2205_1_1_4	14		11	0	11
61	DUD2205_1_1_4	15		9	3	6			1	1	1
62	DUD2205_1_1_4	16		5	3	2		1	1	1
63	DUD2205_1_1_4	17		8	1	7				1
64	DUD2205_1_1_4	18		8	3	5		1	1 green	1 green
65	DUD2205_1_1_4	19		12	5	7		1 green	1	1	1		1
66	DUD2205_1_1_4	20		11	4	7		1	1	1		1
67	DUD2205_1_1_4	21		12	5	7		1	1	1	1		1
68	DUD2205_1_1_4	22		9	4	5		1	1	1	1
69	DUD2205_1_1_4	23		14	5	9		1	1	1	1		1
70	DUD2205_1_1_4	24		13	6	7		1 green	1	1	1	1	1
71	DUD2205_1_1_4	25		10	4	6		1	1	1			1
72	DUD2205_1_1_4	26		7	3	4			1	1	1
73	DUD2205_1_1_4	27		12	4	8		1	1	1	1
74	DUD2205_1_1_4	28		11	5	6		1 green	1	1	1		1
75	DUD2205_1_1_4	29		10	3	7		1 green	1	1
76	DUD2205_1_1_4	30		10	3	7		1		1			1
77	DUD2205_1_1_4	31		2	2	0		1 green			1
78	DUD2205_1_1_4	32		12	4	8		1	1	1			1
79	DUD2205_1_1_4	33		14	5	9		1	1	1	1		1
80	DUD2205_1_1_4	34		10	4	6		1	1	1 green	1

## Sheet: 1Day adult Control
DUD 2204	folder	worm number		VD/DD neuron count	DD neuron count	VD neuron count		DD
								DD1	DD2	DD3	DD4	DD5	DD6
1	DUD2204_4_1_5	1		17	6	11		1	1	1	1	1	1
2	DUD2204_4_1_5	2		17	6	11		1	1	1	1	1	1
3	DUD2204_4_1_5	3		17	6	11		1	1	1	1	1	1
4	DUD2204_4_1_5	4		17	6	11		1	1	1	1	1	1
5	DUD2204_4_1_5	5		16	6	10		1	1	1	1	1	1
6	DUD2204_4_1_5	6		16	6	10		1	1	1	1	1	1
7	DUD2204_4_1_5	7		17	6	11		1	1	1	1	1	1
8	DUD2204_4_1_5	8		17	6	11		1	1	1	1	1	1
9	DUD2204_4_1_5	9		17	6	11		1	1	1	1	1	1
10	DUD2204_4_1_5	10		16	6	10		1	1	1	1	1	1
11	DUD2204_4_1_5	11		17	6	11		1	1	1	1	1	1
12	DUD2204_4_1_5	12		17	6	11		1	1	1	1	1	1
13	DUD2204_4_1_5	13		17	6	11		1	1	1	1	1	1
14	DUD2204_4_1_5	14	upper	15	6	9		1	1	1	1	1	1
15	DUD2204_4_1_5	14	lower	17	6	11		1	1	1	1	1	1
16	DUD2204_4_1_5	15		17	6	11		1	1	1	1	1	1
17	DUD2204_4_1_5	16	upper	15	6	9		1	1	1	1	1	1
18	DUD2204_4_1_5	16	lower	16	6	10		1	1	1	1	1	1
19	DUD2204_4_1_5	17		17	6	11		1	1	1	1	1	1
20	DUD2204_4_1_5	18	left	17	6	11		1	1	1	1	1	1

## Sheet: 1Day Adult RNAi
DUD 2205	folder	worm number		VD/DD neuron count	DD neuron count	VD neuron count		DD
								DD1	DD2	DD3	DD4	DD5	DD6
1	DUD2205_4_1_3	1	left	6	3	3			1	1			1
2	DUD2205_4_1_3	2	left	4	2	2			1	1
3	DUD2205_4_1_3	3		10	4	6		1	1	1	1
4	DUD2205_4_1_3	4		7	1	6			1
5	DUD2205_4_1_3	5		10	1	9				1
6	DUD2205_4_1_3	6		9	2	7			1	1
7	DUD2205_4_1_3	7		9	3	6			1	1	1
8	DUD2205_4_1_3	8		14	3	11		1	1 green	1
9	DUD2205_4_1_3	9		9	3	6		1	1	1
10	DUD2205_4_1_3	10		13	4	9		1	1	1	1
11	DUD2205_4_1_3	11		11	3	8		1	1	1
12	DUD2205_4_1_3	13		10	1	9							1
13	DUD2205_4_1_3	14		7	4	3		1		1	1		1
14	DUD2205_4_1_3	15		6	1	5							1
15	DUD2205_4_1_3	16		10	3	7				1		1	1
16	DUD2205_4_1_3	17		9	2	7			1	1
17	DUD2205_4_1_3	18		13	4	9		1	1	1	1
18	DUD2205_4_1_3	19		5	2	3		1 green					1
19	DUD2205_4_1_3	20		8	4	4			1	1		1	1
20	DUD2205_4_1_3	21	left worm	4	2	2				1 green	1
21	DUD2205_4_1_3	22		12	4	8		1	1	1	1
22	DUD2205_4_1_3	23		4	3	1				1
23	DUD2205_4_1_3	24		9	0	9
24	DUD2205_4_1_3	25		8	1	7				1green
25	DUD2205_4_1_3	26		11	3	8		1		1	1
26	DUD2205_4_1_3	27		9	3	6		1 green		1 green			1
27	DUD2205_4_1_3	28		7	3	4			1	1 green			1
28	DUD2205_4_1_3	29		13	4	9		1	1	1	1
29	DUD2205_4_1_3	30		6	2	4			1	1
30	DUD2205_4_1_3	31		7	2	5			1				1
31	DUD2205_4_1_3	32		10	2	8			1	1
32	DUD2205_4_1_3	33		9	4	5		1	1	1	1
33	DUD2205_4_1_3	34		6	4	2		1	1	1	1
34	DUD2205_4_1_3	35		10	2	8		1 green			1
35	DUD2205_4_1_3	36		10	2	8		1 green		1
36	DUD2205_4_1_3	37		8	3	5				1 green	1 green		1
37	DUD2205_4_1_3	38		8	3	5		1		1	1
38	DUD2205_4_1_3	39		7	1	6				1
39	DUD2205_4_1_3	40		12	4	8		1	1	1		1
40	DUD2205_4_1_3	41		7	0	7
41	DUD2205_4_1_3	42		8	1	7					1
42	DUD2205_4_1_3	43		6	2	4			1		1
43	DUD2205_4_1_3	44		7	0	7
44	DUD2205_4_1_3	45		12	5	7		1	1	1	1		1
45	DUD2205_4_1_4	2		7	2	5				1	1
46	DUD2205_4_1_4	3		8	5	3		1	1	1	1		1
47	DUD2205_4_1_4	4		11	4	7			1 green	1	1	1
48	DUD2205_4_1_4	5		6	3	3			1	1	1
49	DUD2205_4_1_4	6		12	4	8		1	1	1			1
50	DUD2205_4_1_4	7		9	3	6		1 green	1 green		1
51	DUD2205_4_1_4	8		8	2	6			1	1
52	DUD2205_4_1_4	9		11	5	6		1 green	1	1	1		1
53	DUD2205_4_1_4	10		8	3	5			1	1	1
54	DUD2205_4_1_4	11		10	1	9				1
55	DUD2205_4_1_4	12		10	4	6		1	1	1		1
56	DUD2205_4_1_4	13		12	3	9		1	1	1		1
57	DUD2205_4_1_4	14		14	4	10		1	1	1			1
58	DUD2205_4_1_4	15		12	4	8		1	1	1		1
59	DUD2205_4_1_4	16		11	3	8		1	1	1
60	DUD2205_4_1_4	17		9	4	5			1	1 green	1		1
61	DUD2205_4_1_4	18	right	8	3	5		1	1	1
62	DUD2205_4_1_4	19		5	1	4				1
63	DUD2205_4_1_4	20		8	2	6				1			1
64	DUD2205_4_1_4	21		15	5	10		1	1	1	1		1
65	DUD2205_4_1_4	22		10	3	7		1	1	1
66	DUD2205_4_1_4	23		7	3	4		1 green		1			1
67	DUD2205_4_1_4	24		8	4	4		1	1	1	1
68	DUD2205_4_1_4	25	strange	11	0	11
69	DUD2205_4_1_4	27		7	4	3		1		1	1		1
70	DUD2205_4_1_4	28		13	5	8		1	1		1		1
71	DUD2205_4_1_4	29		11	3	8		1	1				1
72	DUD2205_4_1_4	30		10	4	6		1	1	1	1
73	DUD2205_4_1_4	31		9	3	6			1	1	1
74	DUD2205_4_1_4	32		15	6	9		1	1	1	1	1	1
75	DUD2205_4_1_4	33		8	1	7					1
76	DUD2205_4_1_4	34		8	2	6			1	1
77	DUD2205_4_1_4	35		13	3	10			1	1			1
78	DUD2205_4_1_4	36		9	3	6			1	1	1
79	DUD2205_4_1_4	37		11	3	8		1	1	1
80	DUD2205_4_1_4	38		11	2	9		1					1

## Sheet: 4 Day Adult Control
DUD 2204	worm number		VD/DD neuron count	DD neuron count	VD neuron count		DD
							DD1	DD2	DD3	DD4	DD5	DD6
1	1		17	6	11		1	1	1	1	1	1	notice axon
2	2		17	6	11		1	1	1	1	1	1
3	3		17	6	11		1	1	1	1	1	1
4	4		17	6	11		1	1	1	1	1	1
5	5		17	6	11		1	1	1	1	1	1	notice axon
6	6		17	6	11		1	1	1	1	1	1
7	7		15	6	9		1	1	1	1	1	1
8	8		15	6	9		1	1	1	1	1	1
9	9		17	6	11		1	1	1	1	1	1	notice axon
10	10		17	6	11		1	1	1	1	1	1
11	11	exclude
12	12		17	6	11		1	1	1	1	1	1	notice axon
13	13		17	6	11		1	1	1	1	1	1	notice axon
14	14		17	6	11		1	1	1	1	1	1
15	15		17	6	11		1	1	1	1	1	1
16	16	exclude
17	17		17	6	11		1	1	1	1	1	1
18	18		17	6	11		1	1	1	1	1	1
19	19	exclude
20	20		17	6	11		1	1	1	1	1	1
21	21		17	6	11		1	1	1	1	1	1
22	22		17	6	11		1	1	1	1	1	1	third dot between DD4 and 5 is not neuron, notice to axon
23	23		17	6	11		1	1	1	1	1	1	notice axon

## Sheet: 4 Day Adult RNAi
DUD 2205	worm number		VD/DD neuron count	DD neuron count	VD neuron count		DD
							DD1	DD2	DD3	DD4	DD5	DD6
1	1		5	2	3			1		1
2	2	exclude							1 doubt
3	3		1	0	1
4	4		6	0	6
5	5		9	1	8				1
6	6		14	5	9		1	1	1	1		1
7	7		5	1	4				1
8	8		11	4	7		1	1 green	1	1
9	9		2	1	1				1
10	10		8	2	6		1 green	1
11	11		5	3	2				1 green	1		1
12	12		8	1	7			1
13	13		6	1	5					1
14	14	long	4	1	3			1
15	15		7	3	4			1	1	1
16	16		9	3	6				1 doubt	1		1
17	17		7	2	5				1	1
18	18		11	1	10				1 green
19	19		4	1	3					1
20	20		5	2	3			1		1
21	21		1	0	1
22	22		9	3	6				1	1		1
23	23		12	5	7		1	1	1	1		1
24	24		9	3	6			1		1		1
25	25		3	1	2					1
26	26		2	2	0		1 green	1
27	27		1	0	1
28	28		6	2	4			1	1		1 doubt
29	29		4	1	3							1
30	30		5	4	1		1		1 greeen	1	1
31	31		6	3	3		1		1 doubt	1
32	32		11	4	7			1 green	1	1		1
33	33		9	1	8			1
34	34		4	1	3							1
35	35		4	1	3				1 green
36	36		5	1	4							1
37	37		11	3	8			1	1 green	1
38	38		8	1	7				1
39	39		9	4	5		1 green	1	1			1 probably
40	40		7	2	5		1		1 green
41	41		4	2	2			1	1
42	42		4	2	2			1 green	1 green
43	43		6	2	4				1			1 probably
44	44		9	4	5		1	1		1 green		1
45	45		7	5	2		1	1	1	1		1
46	46		7	4	3			1	1		1	1 probably
47	47		6	3	3			1	1	1
48	48		5	5	0		1	1	1	1 doubt	1 doubt
49	49		4	3	1			1 doubt	1		1 doubt
50	50		7	5	2			1	1	1	1	1
51	51		7	4	3		1		1 green	1	1
52	52		9	4	5			1	1	1		1
53	53		1	1	0				1
54	54		9	4	5		1 green	1	1	1
55	55		8	2	6		1			1
56	56		6	1	5				1
57	57		9	3	6				1		1	1
58	58		6	1	5				1
59	59		12	2	10			1	1
60	60		8	4	4		1	1	1	1
61	61		4	1	3			1
62	62		6	3	3			1	1	1
63	63		4	1	3				1
64	64		1	0	1
65	65		3	2	1		1	1
66	66		6	3	3			1	1	1
67	67		5	2	3		1 green			1
68	68		1	0	1
69	69		2	0	2
70	70		3	1	2		1
71	71		5	2	3					1		1
72	72		7	3	4			1	1		1
73	73		7	2	5				1	1
74	74		5	2	3		1 doubt		1
75	75		7	4	3		1		1 doubt	1 doubt	1
76	76		7	2	5				1			1
77	77		6	0	6
78	78		6	2	4			1				1
79	79		5	4	1		1 doubt		1	1	1
80	80		7	2	5				1 green			1
