# Supplementary material for: Individual C. elegans neurons display differential sensitivity to smn-1 silencing
Source: Life Sci Alliance. 2026 Jul 13;9(9):e202603647. doi: 10.26508/lsa.202603647 (PMC13365247; doi:10.26508/lsa.202603647)
Supplement: Supplementary file 5 [file LSA-2026-03647_SdataF2.xlsx]

## Sheet: Control SN Mid L1
wt sib NA2307	folder	worm number		ALM(1/2)	PLM(1/2)	AVM	PVM			intensity of ALM_1	intensity of ALM_2	intensity of PLM_1	intensity of PLM_2	intensity of AVM	intensity of PVM
1	WTsib_1_1_1	4		2	2					53309.406	56516.925	55202.953	52467.066
2	WTsib_1_1_1	5		2	2	1				57479.916	58352.815	48919.123	51629.711	9175.931
3	WTsib_1_1_1	7		2	2					56129.691	57738.248	58035.191	64455.169
4	WTsib_1_1_1	11		2	2					60050.780	53318.011	55285.395	56544.065
5	WTsib_1_1_1	13		2	2	1				59650.666	51902.166	37628.095	46188.223	1306.951
6	WTsib_1_1_1	14		2	2					57403.666	53595.085	60254.844	57334.613
7	WTsib_1_1_1	16		2	2					58598.230	55733.354	59307.771	56371.548
8	WTsib_1_1_1	20		2	2	1	1			60698.308	57699.575	58623.553	60123.285	5224.172	7702.697
9	WTsib_1_1_1	21		2	2					57489.743	51563.455	37913.666	57511.592
10	WTsib_1_1_1	22		2	2					59680.457	64180.632	60721.605	51208.535
11	WTsib_1_1_1	23		2	2		1			56790.691	54544.696	56047.533	55903.516		9674.822
12	WTsib_1_1_1	26		2	2	1	1			64283.179	57294.520	49617.034	53629.798	6404.361	4651.729
13	WTsib_1_1_1	28		2	2					60039.697	62421.593	58387.605	54117.919
14	WTsib_1_1_1	29		2	2		1			54766.776	54788.654	57753.920	53697.577		3347.467
15	WTsib_1_1_1	30		2	2	1	1			55999.262	58191.470	57091.324	58749.206	4057.710	4565.284
16	WTsib_1_1_1	31		2	2		1			43310.074	46615.861	44331.455	50526.659		2544.442
17	WTsib_1_1_1	32		2	2	1	1			55848.845	58671.902	50314.234	65102.338	5362.344	4233.254
18	WTsib_1_1_1	34		2	2		1			59389.414	56870.720	58619.076	54811.134		5098.903
19	WTsib_1_1_1	35		2	2	1				53432.894	57288.669	62649.152	52640.422	6001.167
20	WTsib_1_1_1	37		2	2					58227.913	58835.711	59349.853	55444.394
21	WTsib_1_1_1	38		2	2		1			59035.191	60438.664	53435.033	57888.190		6144.556
22	WTsib_1_1_1	39		2	2		1			53126.325	59062.031	63458.641	55639.174		7617.025
23	WTsib_1_1_1	40		2	2		1			53673.941	54118.793	49571.211	53633.820		3552.200
24	WTsib_1_1_1	41		2	2		1			51168.188	55653.101	49890.112	56061.522		4811.115
25	WTsib_1_1_1	42		2	2					59577.203	52612.285	60436.769	53247.882
26	WTsib_1_1_1	43		2	2		1			53230.465	55507.431	60759.483	60659.055		7369.331
27	WTsib_1_1_1	44		2	2		1			57934.277	46962.481	52060.334	58150.312		3401.160
28	WTsib_1_1_1	45								EXCLUDE	EXCLUDE	EXCLUDE	EXCLUDE	EXCLUDE	EXCLUDE
29	WTsib_1_1_1	46								EXCLUDE	EXCLUDE	EXCLUDE	EXCLUDE	EXCLUDE	EXCLUDE
30	WTsib_1_1_1	47		2	2		1			56519.739	56696.564	64303.404	60360.617		9122.817
31	WTsib_1_1_1	48		2	2					56059.132	56277.292	59710.717	52147.709
32	WTsib_1_1_1	49								EXCLUDE	EXCLUDE	EXCLUDE	EXCLUDE	EXCLUDE	EXCLUDE
33	WTsib_1_1_1	50		2	2	1				55576.609	56030.279	59314.536	55609.618	3548.711

## Sheet: RNAi SN Mid L1
NA2307	folder	worm number		ALM (1/2)	PLM (1/2)	AVM	PVM			intensity of ALM _1	intensity of ALM _2	intensity of PLM _1	intensity of PLM _2	intensity of AVM	intensity of PVM
1	NA2367_1_1_4	1		2	2					43697.577	47878.448	23266.246	14164.750
2	NA2367_1_1_4	2		2	2					48354.904	51509.337	55403.955	48685.307
3	NA2367_1_1_4	3		2	2					40819.431	54560.757	38801.675	48216.274
4	NA2367_1_1_4	4		2	2					51078.785	37465.248	42200.362	50634.500
5	NA2367_1_1_4	5		2	1	1				49703.365	35338.181	15760.214		23328.571
6	NA2367_1_1_4	6		2	2	1				23454.333	19311.302	30074.448	24480.003	2754.698
7	NA2367_1_1_4	7		2	2	1				43825.888	41505.715	48120.115	46894.429	1025.587
8	NA2367_1_1_4	8		2	2					27155.087	12805.913	27847.186	24456.159
9	NA2367_1_1_4	9		2	2	1	1			50395.919	44361.886	17060.603	23896.960	859.527	4275.559
10	NA2367_1_1_4	10		2	2					23701.292	18494.513	16704.821	30048.696
11	NA2367_1_1_4	11		2	2		1			46233.160	44551.544	35101.272	34531.805		12787.985
12	NA2367_1_1_4	12		2	2		1			47194.144	25476.446	25376.938	25380.005		1631.557
13	NA2367_1_1_4	13	14 exclude	2	2					35793.398	19877.869	29523.267	16858.820
14	NA2367_1_1_4	15		2	2					49512.989	49772.873	26741.858	24825.082
15	NA2367_1_1_4	16		2	2					34770.393	37528.060	21505.053	29156.439
16	NA2367_1_1_4	17		2	2					38607.435	14572.217	25849.660	18287.215
17	NA2367_1_1_4	18		2	2	1	1			33900.285	38231.476	34048.979	31774.805	776.420	645.184
18	NA2367_1_1_4	19		2	2					37186.331	39755.124	45706.435	48910.212
19	NA2367_1_1_4	20		2	2		1			25432.259	37510.026	37268.613	24718.823		28958.589
20	NA2367_1_1_4	21		2	2					32315.722	43599.681	29684.295	33895.862
21	NA2367_1_1_4	22		2	2		1	PLM s very close		40856.099	35383.441	25505.363	26529.612		24984.723
22	NA2367_1_1_4	23		2	2		1			48536.886	50675.561	55402.362	48759.137		1047.292
23	NA2367_1_1_4	24		2	2					23748.145	25715.348	37872.816	34314.842
24	NA2367_1_1_4	25		2	2					39117.064	20616.132	37569.372	20149.613
25	NA2367_1_1_4	26		2	2					33652.171	21031.969	21691.687	38676.087
26	NA2367_1_1_4	27		2	2					43867.481	51713.374	44913.132	45353.746
27	NA2367_1_1_4	28		2	2					42582.800	32565.390	35883.993	29010.769
28	NA2367_1_1_4	29		2	2	1				25518.715	51080.375	36385.342	18455.835	4237.854
29	NA2367_1_1_4	30		2	2					42010.222	40388.015	49841.818	27816.656
30	NA2367_1_1_4	31		2	2					13783.934	7150.770	44936.355	50299.975
31	NA2367_1_1_4	32		2	2	1				35831.542	36915.329	24926.648	38162.459	2102.149
32	NA2367_1_1_4	33		2	2	1				37289.524	47954.875	42680.651	31022.791	646.770
33	NA2367_1_1_4	34		2	2					27871.302	24387.247	38658.590	39929.733
34	NA2367_1_1_4	35		2	2					39275.261	22325.393	34285.028	26726.246
35	NA2367_1_1_4	36		2	2					28894.536	32205.393	27188.993	25965.068
36	NA2367_1_1_4	37		2	2					36789.072	47287.180	35251.735	29911.919
37	NA2367_1_1_4	38		2	2	1				28340.965	21424.692	52101.672	51270.571	6685.964
38	NA2367_1_1_4	39		2	2					44412.525	35020.006	48886.278	54848.570
39	NA2367_1_1_4	40		2	2					33201.436	24120.170	39498.502	28634.485
40	NA2367_1_1_4	41		2	2		1			36542.793	32665.746	21999.557	15748.972		20718.587
41	NA2367_1_1_4	42		2	2					39681.698	50221.820	46035.372	36757.018
42	NA2367_1_1_4	43		2	2					46764.581	26945.203	55080.402	55668.226
43	NA2367_1_1_4	44		2	2	1				32479.670	40456.903	31017.230	14093.509	31501.370
44	NA2367_1_1_4	45		2	2					43090.343	40151.550	28440.171	23672.077
45	NA2367_1_1_4	47	47- 46 exclude	Exclude	folded tail	Exclude	Exclude			Exclude	Exclude	Exclude	Exclude	Exclude	Exclude
46	NA2367_1_1_4	48		2	2		1			35389.043	29873.203	32449.511	13957.047		4244.565
47	NA2367_1_1_4	49		2	2					30520.146	22468.416	29487.745	19087.450
48	NA2367_1_1_4	50		2	2					40978.167	38535.097	39043.395	43070.094
49	NA2367_1_1_4	51		2	2					48933.061	42668.870	46308.127	41447.704
50	NA2367_1_1_4	52		2	2					30424.665	38989.923	27946.594	31380.485
51	NA2397_2_1_6	1		2	2	1				24276.700	29373.885	27063.400	15799.222	486.016

## Sheet: Control SN Mid L2
wt sib NA2307	folder	worm number		ALM(1/2)	PLM (1/2)	AVM	PVM			intensity of ALM _1	intensity of ALM _2	intensity of PLM _1	intensity of PLM _2	intensity of AVM	intensity of PVM
1	WT_sib_1_1_4	1_2_1_4_1		2	2	1	1			30487.510	40777.976	22718.363	45905.976	13605.150	4910.175
2	WT_sib_1_1_4	1_3_1_4_1		2	2	1	1			52193.988	53877.586	54089.929	57867.354	30408.975	13407.010
3	WT_sib_1_1_4	1_4_1_4_1		2	2	1	1			44229.185	52006.335	59585.732	60313.250	29610.123	3426.302
4	WT_sib_1_1_4	1_5_1_4_1		2	2	1	1			51338.495	43267.163	52881.142	63900.906	19351.182	3848.162
5	WT_sib_1_1_4	1_6_1_4_1		2	2	1	1			52782.273	43246.132	54839.693	58146.352	26716.414	17200.791
6	WT_sib_1_1_4	1_7_1_4_1		2	2	1	1			46163.399	45730.775	49681.075	57877.794	28885.183	4068.454
7	WT_sib_1_1_4	1_8_1_4_1		2	2	1	1			49525.173	51055.106	56604.296	54355.132	24957.457	5975.864
8	WT_sib_1_1_4	1_9_1_4_1		2	2	1	1			45521.052	44133.733	56004.656	56285.479	14363.262	18439.311
9	WT_sib_1_1_4	1_10_1_4_1		2	2	1	1			47536.129	49655.137	58889.789	57755.222	37519.535	2266.209
10	WT_sib_1_1_4	1_11_1_4_1		2	2	1	1			43823.598	51191.780	55119.648	56326.914	44363.230	5969.701
11	WT_sib_1_1_4	1_12_1_4_1		2	2	1	1			43919.366	52663.683	58129.371	47554.224	21493.357	1547.182
12	WT_sib_1_1_4	1_13_1_4_1		2	2	1	1			40816.609	41728.166	46753.816	51869.094	13111.246	4875.954
13	WT_sib_1_1_4	1_14_1_4_1		2	2	1	1			57175.899	49351.671	58902.665	52952.314	44033.329	5963.887
14	WT_sib_1_1_4	1_15_1_4_1		2	2	1	1			49621.094	51365.574	56921.127	54637.351	37368.473	14971.488
15	WT_sib_1_1_4	1_16_1_4_1		2	2	1	1			56305.789	36580.813	44505.927	48490.620	29227.969	4483.556
16	WT_sib_1_1_4	1_17_1_4_1		2	2	1	1			30998.922	41448.892	48839.027	52035.403	24370.591	2262.437
17	WT_sib_1_1_4	1_18_1_4_1		2	2	1	1			56587.018	54919.185	49512.925	53051.766	37913.728	3004.847
18	WT_sib_1_1_4	1_19_1_4_1		2	2	1	1			45651.637	49020.976	52567.560	56267.276	25105.052	1458.624
19	WT_sib_1_1_4	1_20_1_4_1		2	2	1	1			50980.384	47876.205	53720.542	58622.537	24205.832	7804.858
20	WT_sib_1_1_4	1_21_1_4_1		2	2	1	1			35484.508	52526.670	49976.266	59111.331	14938.606	4383.102
21	WT_sib_1_1_4	22		2	2	1	1			49179.424	52916.386	52395.768	56861.837	29803.529	7412.526
22	WT_sib_1_1_4	23		2	2	1	1			53662.266	50024.321	45707.144	45726.285	4269.185	3806.969
23	WT_sib_1_1_4	24		2	2	1	1			40666.751	49648.509	49435.192	48925.667	19687.454	3356.126
24	WT_sib_1_1_4	25		2	2	1	1			45094.459	37684.856	48413.624	44263.835	26826.153	4032.354
25	WT_sib_1_1_4	26		2	2	1	1			51762.265	50768.231	51485.974	54033.417	27852.859	8219.640
26	WT_sib_1_1_4	27	Exclude half worm	2	2	1	1
27	WT_sib_1_1_4	28		2	2	1	1			43269.277	47585.296	50180.818	53219.165	32409.797	3360.447
28	WT_sib_1_1_4	29		2	2	1	1			35908.579	46115.341	48649.347	53466.257	20755.130	1910.429
29	WT_sib_1_1_4	30		2	2	1	1			56103.954	45686.889	57448.382	50754.189	29473.175	1522.483
30	WT_sib_1_1_4	31		2	2	1	1			52479.795	46491.913	57998.877	53199.599	25242.441	3739.484
31	WT_sib_1_1_4	32		2	2	1	1			52852.525	53289.680	51166.570	52200.923	24713.971	23375.256

## Sheet: RNAi SN mid L2 
NA2307	folder	worm number		ALM (1/2)	PLM (1/2)	AVM	PVM		intensity of ALM _1	intensity of ALM _2	intensity of PLM _1	intensity of PLM _2	intensity of AVM	intensity of PVM
1	NA2397_1_1_2	1-3-1-2-1		2	2	0	0		9655.744	9937.250	22429.226	22483.240
2	NA2397_1_1_2	1-4-1-2-1		2	2	0	1		7693.514	12827.643	29694.654	28107.454		2388.838
3	NA2397_1_1_2	1-5-1-2-1		2	2	0	1		5689.719	6580.827	18366.949	6121.093		867.216
4	NA2397_1_1_2	1-6-1-2-1		2	1	0	0		6198.468	13383.347	13030.810
5	NA2397_1_1_2	1-7-1-2-1		2	2	1	1		26468.980	12979.915	15283.219	20923.657	4189.404	876.750
6	NA2397_1_1_2	1-8-1-2-1		1	2	0	1		13245.718		30899.808	27763.630		19029.708
7	NA2397_1_1_2	1-9-1-2-1		Exclude	out of focus	Exclude	Exclude	no info R&L	Exclude	Exclude	Exclude	Exclude	Exclude	Exclude
8	NA2397_1_1_2	1-11-1-2-1		2	2	1	1		18321.623	15361.312	25399.001	17984.742	2194.005	2328.974
9	NA2397_1_1_2	1-12-1-2-1		2	2	1	1		12876.933	8863.805	17808.491	24326.575	1307.943	693.966
10	NA2397_1_1_2	1-13-1-2-1		2	2	0	0		9926.914	7708.013	21783.945	13814.378
11	NA2397_1_1_2	1-14-1-2-1		2	2	1	0		11575.859	13062.572	27353.170	26103.364	8955.666
12	NA2397_1_1_2	1-15-1-2-1		2	1	0	1		14007.302	18970.086	10070.397			810.720
13	NA2397_1_1_2	1-18-1-2-1		2	2	1	0		33094.746	27309.956	32675.359	38649.954	5703.829
14	NA2397_1_1_2	1-19-1-2-1		2	2	1	1		23259.649	29324.394	35199.298	28114.758	1188.300	3486.207
15	NA2397_1_1_2	1-20-1-2-1		2	2	0	0		12063.732	11535.059	40413.965	32160.659
16	NA2397_1_1_2	1-22-1-2-1		2	2	0	1		45318.846	40440.255	45444.273	40936.292		1757.528
17	NA2397_1_1_2	1-23-1-2-1		2	2	0	1		25938.628	22949.758	48363.212	43641.278		5017.275
18	NA2397_1_1_2	1-24-1-2-1		2	2	1	0		28732.683	12471.082	51259.912	48678.776	4031.153
19	NA2397_1_1_2	1-25-1-2-1		2	2	1	1		25319.553	8839.887	37576.525	28999.221	945.709	2617.009
20	NA2397_1_1_2	1-26-1-2-1		2	2	1	1		33835.127	13953.420	36628.738	36633.444	3719.436	2935.771
21	NA2397_1_1_2	1-27-1-2-1		2	2	1	0		18844.953	13966.094	26978.009	22749.319	3889.803
22	NA2397_1_1_2	1-28-1-2-1		2	2	1	0		20350.519	9452.647	27202.371	14664.081	4601.536
23	NA2397_1_1_2	1-30-1-2-1		2	2	1	1		43178.745	28664.212	38871.007	34221.629	11176.184	2184.424
24	NA2397_1_1_2	1-31-1-2-1		2	2	1	1		25548.466	30010.247	27970.219	27968.733	1635.864	2171.878
25	NA2397_1_1_2	1-32-1-2-1		2	2	1	1		36012.830	19886.585	52959.789	47754.830	2116.150	1246.263
26	NA2397_1_1_2	1-33-1-2-1		2	1	1	1		20689.173	31471.647	56393.784		865.521	549.631
27	NA2397_1_1_2	1-34-1-2-1		2	2		1		39553.188	41135.986	50421.669	46608.908		10031.692
28	NA2397_1_1_2	1-35-1-2-1		2	2		1		9127.673	30398.692	24526.538	33799.877		4888.040
29	NA2397_1_1_2	1-36-1-2-1		2	2	1	1		19848.208	21567.086	44555.500	45217.076	10391.466	1425.944
30	NA2397_1_1_2	1-38-1-2-1		2	2	1	0		16726.643	17367.085	45286.850	37124.750	5118.347
31	NA2397_1_1_2	39		2	2	1			11917.445	17803.898	49877.141	50281.541	2161.451
32	NA2397_1_1_2	40		2	2		0		15278.166	10353.375	42041.931	31794.819
33	NA2397_1_1_2	41		2	2	1	1		20495.045	10283.965	39509.199	34980.885	6852.000	1423.058
34	NA2397_1_1_2	42		Exclude	our of focus	Exclude	Exclude		Exclude	Exclude	Exclude	Exclude	Exclude	Exclude
35	NA2397_1_1_2	43		2	2	1	1		26329.086	13678.717	35514.512	38999.390	5017.409	1250.013
36	NA2397_1_1_2	45		2	1		1		14290.379	16515.476	20675.529			2701.738
37	NA2397_1_1_2	46		2	2		1		29031.532	25031.703	27933.372	31378.584		615.734
38	NA2397_1_1_2	47		2	2	1	0		21296.057	28069.956	44048.547	39932.923	1447.188
39	NA2397_1_1_2	48		2	2		1		20350.412	22221.894	31747.570	16513.240		619.624
40	NA2397_1_1_2	49		2	2	1	0		13170.516	12151.334	32503.130	32759.098	2534.406
41	NA2397_1_1_2	50		2	2	1	1		30402.682	31289.474	42890.870	37968.834	1406.222	849.265
42	NA2397_1_1_2	51		2	2	1	1		35929.940	25567.446	49458.909	32876.637	10009.590	2888.069
43	NA2397_1_1_2	52		2	2	1	1		19539.811	23295.149	30578.352	27057.955	2102.590	656.777
44	NA2397_1_1_3	1		2	2		1		23387.535	10955.399	41370.959	37669.343		2495.451
45	NA2397_1_1_3	2		2	2	1	1		29283.306	8470.384	34472.412	40364.169	8891.118	720.034
46	NA2397_1_1_3	3		2	2	1	1		26558.699	21439.746	22562.616	21653.149	5318.128	1311.872
47	NA2397_1_1_3	4		2	2	1	1		30065.426	15555.266	43942.523	23684.873	2391.366	5085.180
48	NA2397_1_1_3	5		2	2	1	1		12918.619	2912.046	37388.812	36589.369	1090.451	495.868
49	NA2397_1_1_3	6		2	2	1	1		20231.556	19161.762	40368.342	40326.672	607.319	1991.666
50	NA2397_1_1_3	7		2	2	1	1		29523.091	18395.326	38684.979	30920.633	1943.643	962.812
51	NA2397_1_1_3	8		2	1		1		16106.978	19845.094	26970.864			1671.670
52	NA2397_1_1_3	9		2	2	1	1		23427.183	11202.566	34265.000	23490.667	3150.885	1186.576

## Sheet: Control SN End L4
wt sib NA2307	folder	worm number		ALM(1/2)	PLM (1/2)	AVM	PVM			intensity of ALM _1	intensity of ALM _2	intensity of PLM _1	intensity of PLM _2	intensity of AVM	intensity of PVM
1	WT_sib_2_1_7	2_1_1_7_1.		2	2	1	1			EXCLUDE	EXCLUDE	EXCLUDE	EXCLUDE	EXCLUDE	EXCLUDE
2	WT_sib_2_1_7	2_2		2	2	1	1			53083.830	49682.490	64090.008	54739.807	50300.095	10569.848
3	WT_sib_2_1_7	2_3		2	2	1	1			55496.098	53502.004	54687.013	47742.753	51287.259	29365.448
4	WT_sib_2_1_7	2_4		2	2	1	1			49825.487	53275.827	61376.479	49614.128	41995.156	38815.110
5	WT_sib_2_1_7	2_5		2	2	1	1			46424.551	55404.555	54988.222	50320.499	6745.909	14543.646
6	WT_sib_2_1_7	2_6		2	OUT OF FOCUS	1	1			EXCLUDE	EXCLUDE	EXCLUDE	EXCLUDE	EXCLUDE	EXCLUDE
7	WT_sib_2_1_7	2_7		2	2	1	1			54751.774	61372.369	59438.816	54972.835	44519.720	19680.383
8	WT_sib_2_1_7	2_8		2	2	1	1			57880.257	54826.920	51287.872	59268.553	46303.428	25617.041
9	WT_sib_2_1_7	2_9		2	OUT OF FOCUS	1	1			EXCLUDE	EXCLUDE	EXCLUDE	EXCLUDE	EXCLUDE	EXCLUDE
10	WT_sib_2_1_7	2_11		2	2	1	1			51608.472	45779.001	61032.395	54120.409	38821.749	31452.998
11	WT_sib_2_1_7	2_12		2	2	1	1			48765.879	48363.510	43890.259	43088.786	41251.475	33882.711
12	WT_sib_2_1_7	2_13		2	2	1	1			46071.986	41068.003	50669.860	46843.422	47521.157	17428.074
13	WT_sib_2_1_7	2_14		2	OUT OF FOCUS	1	1			EXCLUDE	EXCLUDE	EXCLUDE	EXCLUDE	EXCLUDE	EXCLUDE
14	WT_sib_2_1_7	2_15		2	2	1	1			51963.434	46415.308	56716.811	51709.404	11515.576	4223.484
15	WT_sib_2_1_7	2_16		2	2	1	1			41820.146	36734.414	53602.825	48390.729	43842.369	7864.014
16	WT_sib_2_1_7	2_17		2	2	1	1			47977.887	32058.040	51321.079	52448.628	41589.037	44754.503
17	WT_sib_2_1_7	2_21		2	2	1	1			24922.488	25339.729	36271.881	23792.847	15231.846	1545.528
18	WT_sib_2_1_7	2_22		2	2	1	1			49090.792	46634.438	48197.328	53487.222	37635.313	49959.465
19	WT_sib_2_1_7	2_23		2	OUT OF FOCUS	1	1			EXCLUDE	EXCLUDE	EXCLUDE	EXCLUDE	EXCLUDE	EXCLUDE
20	WT_sib_2_1_7	24		2	2	1	1			55644.471	54991.220	52934.682	52040.112	49418.484	29691.015
21	WT_sib_2_1_7	25		2	2	1	1			56993.728	44473.993	47682.535	37140.583	50635.248	30935.702
22	WT_sib_2_1_7	26		2	OUT OF FOCUS	1	1			EXCLUDE	EXCLUDE	EXCLUDE	EXCLUDE	EXCLUDE	EXCLUDE
23	WT_sib_2_1_7	27		2	2	1	1			54280.529	50074.102	48905.139	47030.152	43012.762	39527.824
24	WT_sib_2_1_7	28		2	OUT OF FOCUS	1	1			EXCLUDE	EXCLUDE	EXCLUDE	EXCLUDE	EXCLUDE	EXCLUDE
25	WT_sib_2_1_7	29		2	OUT OF FOCUS	1	1			EXCLUDE	EXCLUDE	EXCLUDE	EXCLUDE	EXCLUDE	EXCLUDE
26	WT_sib_2_1_7	30		2	2	1	1			56267.084	59803.370	42133.129	53820.467	46197.622	37503.367
27	WT_sib_2_1_7	31		2	2	1	1			53539.246	53672.489	51780.753	52172.269	52037.539	47653.011
28	WT_sib_2_1_7	33		2	2	1	1			50817.542	42331.537	45321.724	49675.801	56345.356	22925.158
29	WT_sib_2_1_7	34		2	2	1	1	PLM VERY CLOSE		50679.897	47066.248	58521.490	53333.569	49197.743	18003.247
30	WT_sib_2_1_7	35		2	2	1	1			53543.742	56192.269	52232.029	41241.100	42245.051	27994.311
31	WT_sib_2_1_7	36		2	2	1	1			47562.241	57714.661	50708.464	60827.043	44915.411	11986.103
32	WT_sib_2_1_7	37		2	2	1	1			45222.832	46468.776	48518.893	37651.835	37032.196	43387.703
33	WT_sib_2_1_7	38		2	OUT OF FOCUS	1	1			EXCLUDE	EXCLUDE	EXCLUDE	EXCLUDE	EXCLUDE	EXCLUDE
34	WT_sib_2_1_7	39		2	2	1	1			57148.686	46938.211	41997.738	53875.227	44312.137	17510.762
35	WT_sib_2_1_7	40		2	OUT OF FOCUS	1	1			EXCLUDE	EXCLUDE	EXCLUDE	EXCLUDE	EXCLUDE	EXCLUDE
36	WT_sib_2_1_7	41		2	2	1	1			51558.120	45193.728	55028.277	46077.323	34797.468	33172.060
37	WT_sib_2_1_7	42		2	2	1	1			64847.934	58473.312	48377.196	59506.194	52551.732	27774.708
38	WT_sib_2_1_7	43		2	2	1	1			47411.651	53263.197	52904.619	55403.340	39875.709	37708.169
39	WT_sib_2_1_7	44		2	2	1	1			46015.026	52541.701	53958.613	52587.542	49778.892	43603.620
40	WT_sib_2_1_7	45		2	2	1	1			43450.833	53604.239	49858.826	50322.275	21827.669	41425.144

## Sheet: RNAi SN endL4
NA2307	folder	worm number		ALM (1/2)	PLM (1/2)	AVM	PVM			intensity of ALM _1	intensity of ALM _2	intensity of PLM _1	intensity of PLM _2	intensity of AVM	intensity of PVM
1	NA2397_1_1_5	1-2-1-5-1		1	1	0	0			34643.724		30700.464
2	NA2397_1_1_5	3		2	2	1	0			3325.305	25655.322	38220.866	27217.093	3093.597
3	NA2397_1_1_5	5		2	2	1	1			10822.273	5694.196	30077.761	34819.775	892.338	791.884
4	NA2397_1_1_5	7		EXCLUDE	OUT OF FOCUS	EXCLUDE	EXCLUDE			EXCLUDE	EXCLUDE	EXCLUDE	EXCLUDE	EXCLUDE	EXCLUDE
5	NA2397_1_1_5	8		2	1	1	1			18039.093	8956.232	12011.612		1002.857	1597.312
6	NA2397_1_1_5	11		2	2	1	1			20215.967	25721.934	44086.827	34472.891	2763.492	1350.915
7	NA2397_1_1_5	14		1	1	1	1			15870.291		20502.244		2376.666	743.340
8	NA2397_1_1_5	16		1	2	1	1			7906.774		22036.420		4740.063	1267.654
9	NA2397_1_1_5	17		2	1	1	0			6741.448	18077.962	20984.028		4767.026
10	NA2397_1_1_5	18		1	2	0	1			14826.177		47680.132	40332.960		1613.369
11	NA2397_1_1_5	19		2	2	0	1			22947.679	11686.617	30661.485	29768.062		2354.847
12	NA2397_1_1_5	21		1	1	1	1			12238.281		6340.258		1007.770	880.018
13	NA2397_1_1_5	23		1	1	1	1			10235.321		18250.171		600.492	1428.942
14	NA2397_1_1_5	26		2	1	1	0			14968.690	21161.466	14118.228		2476.383
15	NA2397_1_1_5	30		2	2	1	1			17329.404	10450.412	19138.835	35310.503	3731.858	465.603
16	NA2397_1_1_5	31		2	1	1	1			14006.463	10000.848	6223.272		1304.026	1452.856
17	NA2397_1_1_5	32		1	1	1	0			12343.841		12493.163		2132.024
18	NA2397_1_1_5	33		1	0	1	0			22382.505				624.007
19	NA2397_1_1_5	34		1	1	1	1			22528.634		14156.060		1680.873	4120.789
20	NA2397_1_1_5	35		2	1	1	0			16585.927	9498.867	13949.541		832.155
21	NA2397_1_1_5	36		2	1	1	1			12104.568	15787.895	16306.775		2300.390	763.955
22	NA2397_1_1_5	37		2	1	1	1			23162.702	25220.740	35809.055		1393.217	2415.915
23	NA2397_1_1_5	38		1	2	1	0			6868.899		32697.442	24538.870	3512.718
24	NA2397_1_1_5	39		2	1	1	1			43173.890	27375.145		6412.208	799.166	1139.597
25	NA2397_1_1_5	40		2	1	0	1			9272.239	10707.085	6544.022			8770.684
26	NA2397_1_1_5	41		1	1		1			837.518		31008.909			1832.185
27	NA2397_1_1_5	43			1	1	1					2049.997		696.490	883.928
28	NA2397_1_1_5	44		EXCLUDE	OUT OF FOCUS	EXCLUDE	EXCLUDE
29	NA2397_1_1_5	45		2	1		1			12128.480	6338.071	15750.828			572.031
30	NA2397_1_1_5	46		1	2	1				25000.863		34707.069	14871.853	1212.584
31	NA2397_1_1_5	48		EXCLUDE	OUT OF FOCUS	EXCLUDE	EXCLUDE
32	NA2397_1_1_6	2		1	2	0	1			5673.939		2903.697	1166.158		461.947
33	NA2397_1_1_6	3		2	1					10293.516	3555.624	15510.317
34	NA2397_1_1_6	4		1	2	1				15657.913		13232.544	15310.537	667.412
35	NA2397_1_1_6	5			2	1	1					6018.717	5308.269	695.145	1784.463
36	NA2397_1_1_6	6		2	1	1	1			14508.518	8431.358	13933.284		671.317	551.344
37	NA2397_1_1_6	7		1	1	1				3505.518		12126.448		614.054
38	NA2397_1_1_6	8		2	2	1	1			16044.129	4593.179	29145.839	16114.808	757.145	660.582
39	NA2397_1_1_6	9		2	2	1				8371.682	4581.798	1275.791	1464.336	903.851
40	NA2397_1_1_6	10		1	2		1			7908.163		15155.564	9331.810		774.915
41	NA2397_1_1_6	11		2	1	1				12541.484	16131.059	24312.651		1634.570
42	NA2397_1_1_6	12		2	1	1				7802.741	1160.444	11364.911		5335.688
43	NA2397_1_1_6	13		1	2	1	1			13612.758		12606.641	11372.700	595.694	675.506
44	NA2397_1_1_6	14		2	1	1	1			14442.073	16026.768	14704.753		2253.590	578.123
45	NA2397_1_1_6	15		1	2					16610.114		14681.616	14860.882
46	NA2397_1_1_6	16		2	1	1				5728.068	5789.440	4497.125		1797.717
47	NA2397_1_1_6	17		2		1	1			3264.329	6172.841			3264.329	516.041
48	NA2397_1_1_6	18		1	2	1				4954.468		16874.882	9382.944	583.800
49	NA2397_1_1_6	19		1	1	1	1			10537.264		18877.879		629.613	413.897
50	NA2397_1_1_6	20		2	2	1				16455.511	13549.069	21897.891	27578.540	2824.365
51	NA2397_1_1_6	21		2	1	1				14591.207	6406.950	15641.921		2700.399
52	NA2397_1_1_6	22		2	1	1	1			6973.164	19479.014	14581.256		1699.901	753.235
53	NA2397_1_1_6	23				1								8435.688

## Sheet: Control SN  day4 adult
NA2307	worm number		ALM ( (1/2)	PLM (1/2)	AVM	PVM
1	1		2	2	1	1
2	2		2	2	1	1
3	3		2	2	1	1
4	4		2	2	1	1
5	5		2	2	1	1
6	6		2	2	1	1
7	7		2	2	1	1
8	8	exclude worm hatched inside	1	2	1	1
9	9		2	2	1	1
10	10	strange worm exclude	1	2
11	11		2	2	1	1
12	12		2	2	1	1
13	13		2	2	1	1
14	14		2	2	1	1
15	15	lower	2	2	1	1
16	16	upper	2	2	1	1
17	17		2	2	1	1
18	18		1	2	1	1
19	19		2	2	1	1
20	20		2	2	1	1
21	21	full lower worm	2	2	1	1
22	22		2	2	1	1
23	23		2	2	1	1
24	24		2	2	1	1
25	25		2	2	1	1
26	26		2	2	1
27	27		2	2	1	1
28	28	left	2	2	1	1
29	29	right	2	2	1	1
30	30		2	2	1	1
31	31		2	2	1	1
32	32		2	2	1	1

## Sheet: RNAi SN  day4 adult
NA2307	worm number		ALM (1/2)	PLM (1/2)	AVM	PVM
1	1			2
2	2	exclude worms inside
3	3			1
4	4			1
5	5		1	1	1	1
6	6			1	1
7	7			1
8	8
9	9			2
10	10
11	11			2
12	12	left		1
13	13	right		2	1
14	14		1	1
15	15	exclude worms inside
16	16			2
17	17		1
18	18				1
19	19		1	2
20	20	doubt exclude
21	21		1
22	22		1	2
23	23			1
24	24			2
25	25		1
26	26
27	27
28	28
29	29		1	1
30	30				embryo
31	31
32	32
33	33		1	1
34	34		1	1
35	35			1
36	36			1
37	37			1
38	38
39	39			1
40	40			1
41	41		2	2
42	42				1
43	43			2
44	44	left	1	2
45	45	right		1
46	46			2
47	47	upper	1	1	1
48	48	lower
49	49			1
50	50		1
51	51			1
52	52			1
53	53			embryo	1
