# Supplementary material for: Individual C. elegans neurons display differential sensitivity to smn-1 silencing
Source: Life Sci Alliance. 2026 Jul 13;9(9):e202603647. doi: 10.26508/lsa.202603647 (PMC13365247; doi:10.26508/lsa.202603647)
Supplement: Supplementary file 6 [file LSA-2026-03647_SdataF3.xlsx]

## Sheet: Control SN Mid L1
wt sib NA2307	folder	worm number		ALM (1/2)	ALM (1) length	ALM (2) length			PLM (1/2)	PLM (1) length	PLM (2) length
1	WTsib_1_1_1	4		2	130.96	136.1			2	118.37	103.86
2	WTsib_1_1_1	5		2	118.36	101.28			2	82.91	89.01
3	WTsib_1_1_1	7		2	128.7	129			2	120.35	102.26
4	WTsib_1_1_1	11		2	134.17	140.97			2	103.85	110.63
5	WTsib_1_1_1	13		2	122.89	107.07			2	101.64	106.76
6	WTsib_1_1_1	14		2	116.11	129.03			2	104.82	107.75
7	WTsib_1_1_1	16		2	115.14	126.42			2	99.45	92.24
8	WTsib_1_1_1	20		2	116.75	117.73			2	98.04	104.23
9	WTsib_1_1_1	21		2	123.52	126.16			2	99.34	92.91
10	WTsib_1_1_1	22		2	110.3	117.08			2	93.2	91.59
11	WTsib_1_1_1	23		2	118.37	119.66			2	83.88	88.05
12	WTsib_1_1_1	26		2	100.31	96.12			2	98.08	100.94
13	WTsib_1_1_1	28		2	117.12	129.33			2	97.43	93.2
14	WTsib_1_1_1	29		2	132.88	119.65			2	96.12	105.51
15	WTsib_1_1_1	30		2	111.61	95.78			2	94.49	99.03
16	WTsib_1_1_1	31		2	107.75	105.46			2	88.41	81.27
17	WTsib_1_1_1	32		2	95.16	95.14			2	94.56	90.94
18	WTsib_1_1_1	34		2	126.78	116.42			2	103.55	97.72
19	WTsib_1_1_1	35		2	85.07	100.97			2	93.87	91.91
20	WTsib_1_1_1	37		2	106.13	117.39			2	92.59	99.68

## Sheet: RNAi SN Mid L1
NA2307	folder	worm number		ALM (1/2)	ALM (1) length	ALM (2) length			PLM (1/2)	PLM (1) length	PLM (2) length
1	NA2367_1_1_4	1		2	82.24	38.39			2	6.58	0
2	NA2367_1_1_4	2		2	85.14	102.25			2	13.75	16.25
3	NA2367_1_1_4	3		2	84.19	87.88			2	11.39	0
4	NA2367_1_1_4	4		2	70.95	58.4			2	15.26	6.18
5	NA2367_1_1_4	5		2	91.3	60.96			2	2.25	0
6	NA2367_1_1_4	6		2	73.53	66.11			2	0	11.7
7	NA2367_1_1_4	7		2	81.24	94.18			2	13	10.85
8	NA2367_1_1_4	8		2	48.38	77.12			2	5.86	11.53
9	NA2367_1_1_4	9		2	42.57	58.37			2	6.14	0
10	NA2367_1_1_4	10		2	75.47	50.63			2	15.49	16.09
11	NA2367_1_1_4	11		2	76.76	69.5			2	2.76	14.03
12	NA2367_1_1_4	12		2	77.4	89.05			2	15.07	0
13	NA2367_1_1_4	13	14 exclude	2	66.11	86.68			2	1.53	0
14	NA2367_1_1_4	15		2	32.57	64.82			2	18.77	12.26
15	NA2367_1_1_4	16		2	64.9	84.17			2	2.82	10.4
16	NA2367_1_1_4	17		2	46.13	66.76			2	7.19	3.32
17	NA2367_1_1_4	18		2	74.41	77.72			2	2.9	0
18	NA2367_1_1_4	19		2	57.73	68.7			2	0	5.76
19	NA2367_1_1_4	20		2	51.6	59.35			2	6.12	1.16
20	NA2367_1_1_4	21		2	39.02	66.77			2	0	16.13
21	NA2367_1_1_4	22		2	67.73	66.12			2	0	0
22	NA2367_1_1_4	23		2	43.23	91.92			2	0	11.98
23	NA2367_1_1_4	24		2	62.58	69.98			2	4.19	30.1
24	NA2367_1_1_4	25		2	66.44	42.25			2	12.9	3.56
25	NA2367_1_1_4	26		2	77.72	90.95			2	0	22.11
26	NA2367_1_1_4	27		2	67.41	92.55			2	14.87	0
27	NA2367_1_1_4	28		2	93.2	49.67			2	10.96	0
28	NA2367_1_1_4	29		2	82.88	107.73			2	30.04	19.08
29	NA2367_1_1_4	30		2	90.95	53.37			2	16.13	0
30	NA2367_1_1_4	31		2	41.6	63.87			2	0	19.03
31	NA2367_1_1_4	32		2	64.18	43.23			2	0	0
32	NA2367_1_1_4	33		2	65.16	91.93			2	16.18	7.77
33	NA2367_1_1_4	34		2	80.97	47.75			2	0	2.94
34	NA2367_1_1_4	35		2	48.05	80.95			2	6.32	4.56
35	NA2367_1_1_4	36		2	78.06	97.07			2	19.08	5.37
36	NA2367_1_1_4	37		2	76.13	124.48			2	0	9.52
37	NA2367_1_1_4	38		2	63.84	68.71			2	18.98	23.77
38	NA2367_1_1_4	39		2	66.15	72.56			2	11.29	17.92
39	NA2367_1_1_4	40		2	48.06	89.99			2	11.31	21.61
40	NA2367_1_1_4	41		2	59.68	87.72			2	5.25	0
41	NA2367_1_1_4	42		2	79.02	105.07			2	11.61	2.35
42	NA2367_1_1_4	43		2	92.9	108.04			2	7.21	2.26
43	NA2367_1_1_4	44		2	53.24	65.15			2	2.58	0
44	NA2367_1_1_4	45		2	53.23	42.6			2	4.04	7.58
45	NA2367_1_1_4	47	46 exclude	2	66.76	59.99			folded tail
46	NA2367_1_1_4	48		2	54.83	68.37			2	0	16.73
47	NA2367_1_1_4	49		2	84.19	60.64			2	0	0
48	NA2367_1_1_4	50		2	65.15	74.83			2	14.19	0
49	NA2367_1_1_4	51		2	89.35	106.15			2	7.75	16.48
50	NA2367_1_1_4	52		2	67.72	58.69			2	10.33	12.42
51	NA2397_2_1_6	1		2	86.12	65.15			2	0	17.98
52	NA2397_2_1_6	2		2	110.94	113.52			2	9.19	21.8
53	NA2397_2_1_6	3		2	77.4	104.2			2	10.08	0
54	NA2397_2_1_6	4		2	49.34	84.85			2	6.74	15.38
55	NA2397_2_1_6	5		2	41.93	53.54			2	11.93	3.71
56	NA2397_2_1_6	6		2	72.25	78.39			2	16.61	29.99
57	NA2397_2_1_6	7		2	88.04	86.77			2	10.8	12.54
58	NA2397_2_1_6	8		2	89.02	72.56			2	8.32	0
59	NA2397_2_1_6	9		2	72.89	88.37			2	4.35	4.34
60	NA2397_2_1_6	10		2	88.05	65.79			2	10.46	2.46
61	NA2397_2_1_6	11		2	70.32	69.34			2	3.76	2.9
62	NA2397_2_1_6	12		2	97.11	93.87			2	18.67	16.92
63	NA2397_2_1_6	13		2	74.18	102.29			2	2.76	0
64	NA2397_2_1_6	14		2	100.94	58.37			2	0	25.15
65	NA2397_2_1_6	15		2	64.19	59.66			2	4.52	12.1
66	NA2397_2_1_6	16		2	93.54	104.82			2	16.23	17.31
67	NA2397_2_1_6	17		2	56.13	54.51			2	0	0
68	NA2397_2_1_6	18		2	78.06	60.63			2	5.38	7.54
69	NA2397_2_1_6	19		2	64.18	80.63			2	0	0
70	NA2397_2_1_6	20		2	47.41	55.59			2	7.4	17.17

## Sheet: Control SN mid L2 
wt sib NA2307	folder	worm number		ALM (1/2)	ALM (1) length	ALM (2) length			PLM (1/2)	PLM (1) length	PLM (2) length
1	WT_sib_1_1_4	1_2_1_4_1		2	169	184.47			2	146.42	167.1
2	WT_sib_1_1_4	1_3_1_4_1		2	167.07	191.05			2	199.34	182.54
3	WT_sib_1_1_4	1_4_1_4_1		2	198.02	174.29			2	200.02	187.09
4	WT_sib_1_1_4	1_5_1_4_1		2	171.58	180.07			2	161.41	144.55
5	WT_sib_1_1_4	1_6_1_4_1		2	191.67	177.6			2	157.69	176.74
6	WT_sib_1_1_4	1_7_1_4_1		2	163.85	156.74			2	142.56	142.3
7	WT_sib_1_1_4	1_8_1_4_1		2	151.13	158.96			2	161.92	164.47
8	WT_sib_1_1_4	1_9_1_4_1		2	157.49	169.91			2	154.2	163.29
9	WT_sib_1_1_4	1_10_1_4_1		2	154.17	141.95			2	143.31	149.05
10	WT_sib_1_1_4	1_11_1_4_1		2	180.66	183.99			2	145.82	166.44
11	WT_sib_1_1_4	1_12_1_4_1		2	167.71	172.86			2	145.99	153.29
12	WT_sib_1_1_4	1_13_1_4_1		2	160.02	151.02			2	137.4	159.45
13	WT_sib_1_1_4	1_14_1_4_1		2	172.27	166.01			2	190.33	165.38
14	WT_sib_1_1_4	1_15_1_4_1		2	151.13	170.32			2	166.49	156.11
15	WT_sib_1_1_4	1_16_1_4_1		2	170.28	178.06			2	157.43	168.49
16	WT_sib_1_1_4	1_17_1_4_1		2	148.4	178.25			2	141.26	175.61
17	WT_sib_1_1_4	1_18_1_4_1		2	185.23	170.28			2	159.32	162.02
18	WT_sib_1_1_4	1_19_1_4_1		2	145.91	136.1			2	118.79	113.1
19	WT_sib_1_1_4	1_20_1_4_1		2	157.41	181.3			2	149.64	145.27
20	WT_sib_1_1_4	1_21_1_4_1		2	178.81	175.54			2	164.56	170.3

## Sheet: RNAi SN mid L2 
NA2307	folder	worm number		ALM (1/2)	ALM (1) length	ALM (2) length			PLM (1/2)	PLM (1) length	PLM (2) length
1	NA2397_1_1_2	1-3-1-2-1		2	134.8	119.49			2	10.57	29.42
2	NA2397_1_1_2	1-4-1-2-1		2	61.28	46.1			2	3.27	7.57
3	NA2397_1_1_2	1-5-1-2-1		2	95.78	80.79			2	17.12	0
4	NA2397_1_1_2	1-6-1-2-1		2	114.17	0			1	5.86
5	NA2397_1_1_2	1-7-1-2-1		2	63.39	19.36			2	24.67	14.82
6	NA2397_1_1_2	1-8-1-2-1		1		59.02			2	18.35	20.49
7	NA2397_1_1_2	1-9-1-2-1	EXCLUDE	2					out of focus
8	NA2397_1_1_2	1-11-1-2-1		2	72.9	73.12			2	0	24.59
9	NA2397_1_1_2	1-12-1-2-1		2	76.44	41.16			2	8.96	3.56
10	NA2397_1_1_2	1-13-1-2-1		2	125.88	38.76			2	0	2.05
11	NA2397_1_1_2	1-14-1-2-1		2	106.63	104.49			2	24.18	0
12	NA2397_1_1_2	1-15-1-2-1		2	129.02	71.61			1	0
13	NA2397_1_1_2	1-18-1-2-1		2	99.34	72.24			2	16.58	0
14	NA2397_1_1_2	1-19-1-2-1		2	59.34	57.41			2	5.49	6.2
15	NA2397_1_1_2	1-20-1-2-1		2	93.85	129.68			2	6.45	10.83
16	NA2397_1_1_2	1-22-1-2-1		2	146.66	141.42			2	20.78	24.02
17	NA2397_1_1_2	1-23-1-2-1		2	85.17	127.71			2	0	20.35
18	NA2397_1_1_2	1-24-1-2-1		2	63.85	56.79			2	45.34	20
19	NA2397_1_1_2	1-25-1-2-1		2	120.96	119.333			2	119	41.4
20	NA2397_1_1_2	1-26-1-2-1		2	66.3	57.79			2	0	28.12
21	NA2397_1_1_2	1-27-1-2-1		2	49.43	42.1			2	19.93	5.8
22	NA2397_1_1_2	1-28-1-2-1		2	51.78	72.57			2	5.47	24.21
23	NA2397_1_1_2	1-30-1-2-1		2	79.34	72.57			2	11.62	1.99
24	NA2397_1_1_2	1-31-1-2-1		2	91.49	127.24			2	0	18.44
25	NA2397_1_1_2	1-32-1-2-1		2	62.08	82.74			2	8.57	10.47	?
26	NA2397_1_1_2	1-33-1-2-1		2	106.93	107.89			1		5.05
27	NA2397_1_1_2	1-34-1-2-1		2	55.66	51.42			2	0	2.97
28	NA2397_1_1_2	1-35-1-2-1		2	41.94	85.01			2	27.81	11.13
29	NA2397_1_1_2	1-36-1-2-1		2	84.19	127.81			2	26.88	38.29
30	NA2397_1_1_2	1-38-1-2-1		2	36.4	91.6			2	3.92	19.45
31	NA2397_1_1_2	39		2	95.91	82.62			2	20.89	3.39
32	NA2397_1_1_2	40		2	86.45	85.9			2	7.57	11.97
33	NA2397_1_1_2	41		2	46.44	63.38			2	12.85	12.27
34	NA2397_1_1_2	42	EXCLUDE	2					our of focus
35	NA2397_1_1_2	43		2	99.99	76.11			2	19.11	18.87
36	NA2397_1_1_2	45		2	56.12	104.06			1	26.32
37	NA2397_1_1_2	46		2	46.05	55.52			2	14.49	10.96
38	NA2397_1_1_2	47		2	108.86	121.39			2	14.37	7.16
39	NA2397_1_1_2	48		2	59.51	99.65			2	24.68	4.13
40	NA2397_1_1_2	49		2	106.42	93.85			2	27.64	4.79
41	NA2397_1_1_2	50		2	49.02	97.72			2	34.43	3.25
42	NA2397_1_1_2	51		2	70.95	74.19			2	19.22	32.54
43	NA2397_1_1_2	52		2	106.46	105.15			2	17.03	13.3
44	NA2397_1_1_3	1		2	76.76	126.5			2	0	48.48
45	NA2397_1_1_3	2		2	81.44	84.5			2	11.47	3.76
46	NA2397_1_1_3	3		2	48.38	68.39			2	23.91	9.33
47	NA2397_1_1_3	4		2	71.61	65.83			2	14.28	39.51
48	NA2397_1_1_3	5		2	108.36	89.98			2	26.61	8.35
49	NA2397_1_1_3	6		2	0	77.89			2	17.48	21.77
50	NA2397_1_1_3	7		2	97.72	42.36			2	7.2	56.12
51	NA2397_1_1_3	8		2	87.56	50.32			1		17.58
52	NA2397_1_1_3	9		2	107.08	45.84			2	4.7	22.52
53	NA2397_1_1_3	10		2	90.95	90.95			2	29.74	50.61
54	NA2397_1_1_3	11		2	103.85	72.96			2	20.17	0
55	NA2397_1_1_3	13		2	52.26	92.26			1	0
56	NA2397_1_1_3	14		2	71.6	47.09			2	0	24.98
57	NA2397_1_1_3	15		2	61.92	85.16			2	6.77	0
58	NA2397_1_1_3	16		2	46.48	81.92			2	16.81	4.36
59	NA2397_1_1_3	17		2	48.37	78.05			2	0	19.2
60	NA2397_1_1_3	18		2	79.34	71.59			2	18.06	28.26
61	NA2397_1_1_3	19		2	94.19	104.51			2	6.81	15.64
62	NA2397_1_1_3	20		2	128.41	40.66			2	50.1	14.44
63	NA2397_1_1_3	21		2	83.7	104.5			2	35.63	18.43
64	NA2397_1_1_3	22		2	76.11	101.32			2	19.58	0
65	NA2397_1_1_3	23		2	107.08	49.67			2	11.72	23.03
66	NA2397_1_1_3	24		2	131.31	76.78			1	0
67	NA2397_1_1_3	26		2	85.14	168.93			2	25.05	41.82
68	NA2397_1_1_3	27		2	74.02	146.52			2	19.06	30.88
69	NA2397_1_1_3	29		2	66.45	84.52			2	13.12	13.62
70	NA2397_1_1_3	30		2	113.69	81.27			2	13.73	14.06
71	NA2397_1_1_3	31		2	104.49	119.07			2	16.99	13.49
72	NA2397_1_1_3	32		2	87.56	100.14			2	17.45	26.09

## Sheet: Control SN endL4
wt sib NA2307	folder	worm number		ALM (1/2)	ALM (1) length	ALM (2) length				PLM (1/2)	PLM (1) length	PLM (2) length
1	WT_sib_2_1_7	2_1_1_7_1.		2	231.56	254.16				2	282.52	288.32
2	WT_sib_2_1_7	2_2		2	193.5	219.32				2	274.77	257.54
3	WT_sib_2_1_7	2_3		2	263.29	278.83				2	304.47	299.31
4	WT_sib_2_1_7	2_4		2	281.24	287.68				2	255.42	318.66
5	WT_sib_2_1_7	2_5		2	198.66	187.71				2	209.27	217.58
6	WT_sib_2_1_7	2_6	EXCLUDE	2						OUT OF FOCUS
7	WT_sib_2_1_7	2_7		2	183.29	181.44				2	209.82	254.86
8	WT_sib_2_1_7	2_8		2	252.86	254.78				2	302.51	341.25
9	WT_sib_2_1_7	2_9	EXCLUDE	2						OUT OF FOCUS
10	WT_sib_2_1_7	2_11		2	283.87	280.62				2	300.57	297.48
11	WT_sib_2_1_7	2_12		2	289.77	244.58				2	332.32	278.06
12	WT_sib_2_1_7	2_13		2	241.3	249.18				2	297.5	288.98
13	WT_sib_2_1_7	2_14	EXCLUDE	2						OUT OF FOCUS
14	WT_sib_2_1_7	2_15		2	174.16	183.22				2	197.61	208.13
15	WT_sib_2_1_7	2_16		2	178.66	240.67				2	267.04	269.76
16	WT_sib_2_1_7	2_17		2	294.21	282.1				2	285.43	319.8
17	WT_sib_2_1_7	2_21		2	214.88	214.42				2	224.64	245.137
18	WT_sib_2_1_7	2_22		2	234.16	238.51				2	314.59	293.64
19	WT_sib_2_1_7	2_23	EXCLUDE	2						OUT OF FOCUS
20	WT_sib_2_1_7	24	EXCLUDE	2	OUT OF FOCUS	OUT OF FOCUS				2
21	WT_sib_2_1_7	25		2	262.75	250.14				2	276.77	330.47
22	WT_sib_2_1_7	26	EXCLUDE	2						OUT OF FOCUS
23	WT_sib_2_1_7	27	EXCLUDE	2	OUT OF FOCUS	OUT OF FOCUS				2
24	WT_sib_2_1_7	28	EXCLUDE	2						OUT OF FOCUS
25	WT_sib_2_1_7	29	EXCLUDE	2						OUT OF FOCUS
26	WT_sib_2_1_7	30		2	230.31	244.33				2	274.87	367.67
27	WT_sib_2_1_7	31	EXCLUDE	2	OUT OF FOCUS	OUT OF FOCUS				2
28	WT_sib_2_1_7	33		2	283.6	292.3				2	339.61	316
29	WT_sib_2_1_7	34	EXCLUDE	2	OUT OF FOCUS	OUT OF FOCUS				2
30	WT_sib_2_1_7	35		2	282.63	296.61				2	316.43	306.71
31	WT_sib_2_1_7	36		2	240.01	287.83				2	338.65	328.62

## Sheet: RNAi SN endL4
NA2307	folder	worm number		ALM (1/2)	ALM (1) length	ALM (2) length			PLM (R/L)	PLM (1) length	PLM (2) length
1	NA2397_1_1_5	2		1	175.17				1		23.95
2	NA2397_1_1_5	3		2	0	145.65			2	40.95	16.99
3	NA2397_1_1_5	5		2	0	125.35			2	26.31	27.4
4	NA2397_1_1_5	7	exclude	1					OUT OF FOCUS
5	NA2397_1_1_5	8		2	110.82	74.01			1		51.38
6	NA2397_1_1_5	11		2	135.45	101.59			2	17.52	21.79
7	NA2397_1_1_5	14		1		0			1	11.7
8	NA2397_1_1_5	16		1		0			2	7.04	8.84
9	NA2397_1_1_5	17		2	80.79	149.1			1	0
10	NA2397_1_1_5	18		1	155.77				2	21.02	26.47
11	NA2397_1_1_5	19		2	135.45	123.38			2	20.67	35.26
12	NA2397_1_1_5	21		1	174.25				1	26.01
13	NA2397_1_1_5	23		1	108.38				1		10.16
14	NA2397_1_1_5	26		2	60.95	197.41			1		0
15	NA2397_1_1_5	30		2	167.51	50.32			2	21.9	6.49
16	NA2397_1_1_5	31		2	107.46	90.47			1		0
17	NA2397_1_1_5	32		1	82.73				1		20.78
18	NA2397_1_1_5	33		1		180.66			0
19	NA2397_1_1_5	34		1	120.45				1		0
20	NA2397_1_1_5	35		2	0	64.82			1		0
21	NA2397_1_1_5	36		2	85.63	51.31			1	40.89
22	NA2397_1_1_5	37		2	30.01	109.81			1		12.7
23	NA2397_1_1_5	38		1	140.78				2	23.83	29.39
24	NA2397_1_1_5	39		2	106.43	0			1	17.37
25	NA2397_1_1_5	40		2	111.27	36.28			1		0
26	NA2397_1_1_5	41		1	0				1		33.5
27	NA2397_1_1_5	43							1		0
28	NA2397_1_1_5	44	exclude	1					OUT OF FOCUS
29	NA2397_1_1_5	45		2	218.03	87.58			1	32.64
30	NA2397_1_1_5	46		1	150.93				2	39.21	10.76
31	NA2397_1_1_5	48	exclude	2					OUT OF FOCUS
32	NA2397_1_1_6	2		1		46.48			2	1.29	0
33	NA2397_1_1_6	3		2	77.41	4.16			1	0
34	NA2397_1_1_6	4		1	154.85				2	24.13	5.81
35	NA2397_1_1_6	5							2	20.52	52.18
36	NA2397_1_1_6	6		2	123.84	71.59			1		97.84
37	NA2397_1_1_6	7		1		0			1	26.62
38	NA2397_1_1_6	8		2	155.82	124.82			2	0	42.01
39	NA2397_1_1_6	9		2	89.02	77.41			1		0
40	NA2397_1_1_6	10		1		0			2	9.67	48.99
41	NA2397_1_1_6	11		2	0	210.95			1	22.01
42	NA2397_1_1_6	12		2	132.58	0			1		23.35
43	NA2397_1_1_6	13		1		107.67			2	32.04	0
44	NA2397_1_1_6	14		2	132.56	100.64			1	35.91
45	NA2397_1_1_6	15		1	169.34				2	0	0
46	NA2397_1_1_6	16		2	165.71	188.66			1	41.46
47	NA2397_1_1_6	17		2	165.51	79.34
48	NA2397_1_1_6	18		1		16.48			2	52.97	13.68
49	NA2397_1_1_6	19		1		81.35			1		38.27
50	NA2397_1_1_6	20		2	145.14	118.04			2	100.21	9.03
51	NA2397_1_1_6	21		2	152.13	109.43			1	13.71
52	NA2397_1_1_6	22		2	121.44	83.21			1	15.14
53	NA2397_1_1_6	23
54	NA2397_1_1_6	24		1	178.02				1	4.13
55	NA2397_1_1_6	25		2	72.25	59.02			2	14.6	28.22
56	NA2397_1_1_6	26		2	104.6	146.11			2	11.77	67.23
57	NA2397_1_1_6	27		1		109.4			1	6.14
58	NA2397_1_1_6	28		1	66.79				2	19.06	27.58
59	NA2397_1_1_6	29		1		124.81			1		20.86
60	NA2397_1_1_6	30		2	148.06	99.66			1	7.98
61	NA2397_1_1_6	31
62	NA2397_1_1_6	32		2	32.91	155.88			1	33.07
63	NA2397_1_1_6	33		1	31.02				2	28.21	20.77
64	NA2397_1_1_6	34		2	156.78	119.09			1	21.83
65	NA2397_1_1_6	35		1		155.77			2
66	NA2397_1_1_6	36		1	23.24				2	10.64
67	NA2397_1_1_6	37		1	174.15				2	0	13.85
68	NA2397_1_1_6	38		1		82.26			2	22.08	34.84
69	NA2397_1_1_6	39		1	58.06
70	NA2397_1_1_6	40							1	27.7
71	NA2397_1_1_6	41		2	95.79	164.48			1		0
72	NA2397_1_1_6	42		1	164.61				2	20.5	17.84
73	NA2397_1_1_6	43		2	0	119.97			2	33.79	75.47
