# Supplementary material for: Individual C. elegans neurons display differential sensitivity to smn-1 silencing
Source: Life Sci Alliance. 2026 Jul 13;9(9):e202603647. doi: 10.26508/lsa.202603647 (PMC13365247; doi:10.26508/lsa.202603647)
Supplement: Supplementary file 8 [file LSA-2026-03647_TableS1.xlsx]

## Sheet: Sheet1
Strain name	Genotype	Source / Reference
NA1164	gbEx518a [GBF308 Pmec-3S::smn-1 (RNAi sense/antisense) 50 ng/μL; Podr-1::RFP 30 ng/μL]	This study
DUD2202	dudIs2202 [Pmec-3S::smn-1 (RNAi sense/antisense); Podr-1::RFP] III	This study
NA2397	dudIs2202 [Pmec-3S::smn-1(RNAi sense/antisense); Podr-1::RFP] III; zdIs5 [Pmec-4::GFP; lin-15(+)] I	This study
SK4005	zdIs5 [Pmec-4::GFP; lin-15(+)] I	CGC
CZ2475	juIs145 [Pflp-13::GFP] II	(Wu et al. 2007)
CZ8332	juIs223 [Pttr-39::mCherry; Pttx-3::GFP] IV	CGC
DUD2204	juIs223 [Pttr-39::mCherry; Pttx-3::GFP] IV; juIs145 [Pflp-13::GFP] II	This study
DUD2205	juIs223 [Pttr-39::mCherry; Pttx-3::GFP] IV; juIs145 [Pflp-13::GFP] II; gbIs4 [GBF109 Punc-25S::smn-1 (RNAi sense/antisense); GB301 Pchs-2::GFP] III	This study
NA1330	gbIs4 [GBF109 Punc-25S::smn-1 (RNAi sense/antisense); GB301 Pchs-2::GFP] III	(Gallotta et al. 2016)
